# Supplementary material for: Dichlorido(2,4,6-tri-2-pyridyl-1,3,5-triazine)manganese(II)
Source: Acta Crystallogr Sect E Struct Rep Online. 2010 Feb 6;66(Pt 3):m262. doi: 10.1107/S1600536810004204 (PMC2983677; doi:10.1107/S1600536810004204)
Supplement: Supplementary file 1 [file e-66-0m262-sup1.cif]

##############################################################################
###                                                                        ###
###        Electronic paper (Acta Crystallographica Section E)             ###
###                                                                        ###
##############################################################################
#                                                                            #
# This CIF contains the data in a paper accepted for publication in Acta     #
# Crystallographica Section E. It conforms to the requirements of Notes      #
# for Authors for Section E, and has been peer reviewed under the auspices   #
# of the IUCr Commission on Journals.                                        #
#                                                                            #
# Full details of the Crystallographic Information File format               #
# are given in the paper "The Crystallographic Information File (CIF):       #
# a New Standard Archive File for Crystallography" by S. R. Hall, F. H.      #
# Allen and I. D. Brown [Acta Cryst. (1991), A47, 655-685].                  #
#                                                                            #
# The current version of the core CIF dictionary is obtainable from          #
# ftp://ftp.iucr.org/pub/cif_core.dic. The current version number is 2.4.    #
#                                                                            #
# Software is freely available for graphical display of the structure(s) in  #
# this CIF.  For information consult the CIF home page http://www.iucr.org/  #
# cif/home.html                                                              #
#                                                                            #
# This file may be used for bona fide research purposes within the           #
# scientific community so long as proper attribution is given to the journal # 
# article from which it was obtained.                                        #
#                                                                            #
##############################################################################
                                             
data_global
_audit_creation_method     SHELXL-97
_journal_date_recd_electronic     2010-01-30
_journal_date_accepted     2010-02-02
_journal_name_full     'Acta Crystallographica, Section E'
_journal_year     2010
_journal_volume     66
_journal_issue      3
_journal_page_first     m262
_journal_page_last     m262
_journal_paper_category     QM
_journal_coeditor_code     TK2624
_publ_contact_author_name     'Dr. Kwang Ha'
_publ_contact_author_address
; School of Applied Chemical Engineering,
  The Research Institute of Catalysis,
  Chonnam National University,
  Gwangju 500-757,
  Republic of Korea
;
_publ_contact_author_email     hakwang@chonnam.ac.kr
_publ_contact_author_fax     '82 62 530 1909'
_publ_contact_author_phone     '82 62 530 1901'
_publ_section_title
;
Dichlorido(2,4,6-tri-2-pyridyl-1,3,5-triazine)manganese(II)
;
loop_
    _publ_author_name
    _publ_author_footnote
    _publ_author_address
    'Ha, Kwang' .
; School of Applied Chemical Engineering,
  The Research Institute of Catalysis,
  Chonnam National University,
  Gwangju 500-757,
  Republic of Korea
;
data_I
_chemical_name_systematic
;
Dichlorido(2,4,6-tri-2-pyridyl-1,3,5-triazine)manganese(II)
;
_chemical_name_common     ?
_chemical_formula_moiety     'C18 H12 Cl2 Mn N6'
_chemical_formula_sum     'C18 H12 Cl2 Mn N6'
_chemical_formula_structural     ?
_chemical_formula_analytical     ?
_chemical_formula_iupac     '[Mn Cl2 (C18 H12 N6)]'
_chemical_formula_weight     438.18
_chemical_melting_point     ?
_symmetry_cell_setting     Triclinic
_symmetry_space_group_name_H-M     'P -1'
_symmetry_space_group_name_Hall     '-P 1'
loop_
    _symmetry_equiv_pos_as_xyz
    'x, y, z'
    '-x, -y, -z'
_cell_length_a     8.8247(7)
_cell_length_b     10.5538(9)
_cell_length_c     10.9635(9)
_cell_angle_alpha     66.572(2)
_cell_angle_beta     75.812(2)
_cell_angle_gamma     82.867(2)
_cell_volume     907.91(13)
_cell_formula_units_Z     2
_cell_measurement_reflns_used     1442
_cell_measurement_theta_min     2.3
_cell_measurement_theta_max     24.8
_cell_measurement_temperature     200(2)
_exptl_crystal_description     'plate'
_exptl_crystal_colour     'yellow'
_exptl_crystal_size_max     0.32
_exptl_crystal_size_mid     0.13
_exptl_crystal_size_min     0.06
_exptl_crystal_density_diffrn     1.603
_exptl_crystal_density_meas     ?
_exptl_crystal_density_method     'not measured'
_exptl_crystal_F_000     442
_exptl_absorpt_coefficient_mu     1.037
_exptl_absorpt_correction_type     Multi-scan
_exptl_absorpt_process_details     '(SADABS; Bruker, 2000)'
_exptl_absorpt_correction_T_min     0.856
_exptl_absorpt_correction_T_max     1.000
_exptl_special_details
;
;
_diffrn_ambient_temperature     200(2)
_diffrn_radiation_type     MoK\a
_diffrn_radiation_wavelength     0.71073
_diffrn_radiation_source     'fine-focus sealed tube'
_diffrn_radiation_monochromator     graphite
_diffrn_measurement_device_type     'Bruker SMART 1000 CCD'
_diffrn_measurement_method     '\f and \w scans'
_diffrn_detector_area_resol_mean     ?
_diffrn_reflns_number     6800
_diffrn_reflns_av_R_equivalents     0.049
_diffrn_reflns_av_sigmaI/netI     0.125
_diffrn_reflns_theta_min     2.07
_diffrn_reflns_theta_max     28.29
_diffrn_reflns_theta_full     28.3
_diffrn_measured_fraction_theta_max     0.981
_diffrn_measured_fraction_theta_full     0.981
_diffrn_reflns_limit_h_min     -9
_diffrn_reflns_limit_h_max     11
_diffrn_reflns_limit_k_min     -14
_diffrn_reflns_limit_k_max     12
_diffrn_reflns_limit_l_min     -14
_diffrn_reflns_limit_l_max     14
_diffrn_standards_number     0
_diffrn_standards_interval_count     0
_diffrn_standards_interval_time     0
_diffrn_standards_decay_%     0
_refine_special_details
;
Refinement of <i>F</i>^2^ against ALL reflections. The weighted <i>R</i>-factor
wR and goodness of fit <i>S</i> are based on <i>F</i>^2^, conventional
<i>R</i>-factors <i>R</i> are based on <i>F</i>, with <i>F</i> set to zero for
negative <i>F</i>^2^. The threshold expression of <i>F</i>^2^ >
\s(<i>F</i>^2^) is used only for calculating <i>R</i>-factors(gt) etc. and is
not relevant to the choice of reflections for refinement. <i>R</i>-factors
based on <i>F</i>^2^ are statistically about twice as large as those based on
<i>F</i>, and <i>R</i>- factors based on ALL data will be even larger.
;
_reflns_number_total     4424
_reflns_number_gt     2256
_reflns_threshold_expression     I>2sigma(I)
_refine_ls_structure_factor_coef     Fsqd
_refine_ls_matrix_type     full
_refine_ls_R_factor_all     0.149
_refine_ls_R_factor_gt     0.061
_refine_ls_wR_factor_gt     0.111
_refine_ls_wR_factor_ref     0.163
_refine_ls_goodness_of_fit_ref     1.05
_refine_ls_restrained_S_all     1.05
_refine_ls_number_reflns     4424
_refine_ls_number_parameters     244
_refine_ls_number_restraints     0
_refine_ls_hydrogen_treatment     constr
_refine_ls_weighting_scheme     calc
_refine_ls_weighting_details
         'calc w=1/[\s^2^(Fo^2^)+(0.0495P)^2^+0.2689P] where P=(Fo^2^+2Fc^2^)/3'
_atom_sites_solution_hydrogens     geom
_atom_sites_solution_primary     direct
_atom_sites_solution_secondary     difmap
_refine_ls_shift/su_max     ?
_refine_ls_shift/su_max_lt     0.001
_refine_ls_shift/su_mean     0.000
_refine_diff_density_max     0.73
_refine_diff_density_min     -0.86
_refine_ls_extinction_method     none
_refine_ls_extinction_coef     ?
loop_
    _atom_type_symbol
    _atom_type_description
    _atom_type_scat_dispersion_real
    _atom_type_scat_dispersion_imag
    _atom_type_scat_source
    'C' 'C' 0.0033 0.0016
                         'International Tables Vol C Tables 4.2.6.8 and 6.1.1.4'
    'H' 'H' 0.0000 0.0000
                         'International Tables Vol C Tables 4.2.6.8 and 6.1.1.4'
    'Cl' 'Cl' 0.1484 0.1585
                         'International Tables Vol C Tables 4.2.6.8 and 6.1.1.4'
    'Mn' 'Mn' 0.3368 0.7283
                         'International Tables Vol C Tables 4.2.6.8 and 6.1.1.4'
    'N' 'N' 0.0061 0.0033
                         'International Tables Vol C Tables 4.2.6.8 and 6.1.1.4'
_computing_data_collection     'SMART (Bruker, 2000)'
_computing_cell_refinement     'SAINT (Bruker, 2000)'
_computing_data_reduction     'SAINT (Bruker, 2000)'
_computing_structure_solution     'SHELXS97 (Sheldrick, 2008)'
_computing_structure_refinement     'SHELXL97 (Sheldrick, 2008)'
_computing_molecular_graphics
                              'ORTEP-3 (Farrugia, 1997) and PLATON (Spek, 2009)'
_computing_publication_material     'SHELXL97 (Sheldrick, 2008)'
loop_
    _atom_site_type_symbol
    _atom_site_label
    _atom_site_fract_x
    _atom_site_fract_y
    _atom_site_fract_z
    _atom_site_U_iso_or_equiv
    _atom_site_adp_type
    _atom_site_calc_flag
    _atom_site_refinement_flags
    _atom_site_occupancy
    _atom_site_disorder_assembly
    _atom_site_disorder_group
    Mn Mn1 1.11311(8) -0.09650(8) 0.20984(8) 0.0315(2) Uani d . 1 . .
    Cl Cl1 1.19313(15) -0.18383(16) 0.41816(14) 0.0489(4) Uani d . 1 . .
    Cl Cl2 1.27174(15) -0.17981(15) 0.05186(14) 0.0474(4) Uani d . 1 . .
    N N1 0.8963(4) 0.0276(4) 0.2302(4) 0.0273(9) Uani d . 1 . .
    N N2 0.7690(4) 0.2386(4) 0.2287(4) 0.0275(9) Uani d . 1 . .
    N N3 0.6232(4) 0.0355(4) 0.2991(4) 0.0280(9) Uani d . 1 . .
    N N4 1.1690(4) 0.1343(4) 0.1225(4) 0.0293(10) Uani d . 1 . .
    N N5 0.4828(5) 0.3769(4) 0.2798(4) 0.0368(11) Uani d . 1 . .
    N N6 0.9004(5) -0.2292(4) 0.2531(4) 0.0323(10) Uani d . 1 . .
    C C1 0.8958(5) 0.1617(5) 0.2043(5) 0.0251(11) Uani d . 1 . .
    C C2 1.0526(5) 0.2239(5) 0.1442(5) 0.0264(11) Uani d . 1 . .
    C C3 1.0755(6) 0.3612(5) 0.1080(5) 0.0311(12) Uani d . 1 . .
    H H3 0.9909 0.4206 0.1266 0.037 Uiso calc R 1 . .
    C C4 1.2251(6) 0.4128(5) 0.0433(5) 0.0360(13) Uani d . 1 . .
    H H4 1.2443 0.5077 0.0165 0.043 Uiso calc R 1 . .
    C C5 1.3438(6) 0.3223(5) 0.0196(5) 0.0395(14) Uani d . 1 . .
    H H5 1.4465 0.3543 -0.0251 0.047 Uiso calc R 1 . .
    C C6 1.3123(6) 0.1852(5) 0.0613(5) 0.0355(13) Uani d . 1 . .
    H H6 1.3959 0.1235 0.0459 0.043 Uiso calc R 1 . .
    C C7 0.6341(5) 0.1688(5) 0.2782(5) 0.0268(11) Uani d . 1 . .
    C C8 0.4833(5) 0.2407(5) 0.3123(5) 0.0284(11) Uani d . 1 . .
    C C9 0.3490(5) 0.1626(5) 0.3722(5) 0.0324(12) Uani d . 1 . .
    H H9 0.3537 0.0668 0.3893 0.039 Uiso calc R 1 . .
    C C10 0.2098(6) 0.2279(6) 0.4058(5) 0.0405(14) Uani d . 1 . .
    H H10 0.1164 0.1774 0.4479 0.049 Uiso calc R 1 . .
    C C11 0.2074(6) 0.3662(6) 0.3781(6) 0.0446(14) Uani d . 1 . .
    H H11 0.1130 0.4128 0.4028 0.053 Uiso calc R 1 . .
    C C12 0.3452(6) 0.4377(6) 0.3130(6) 0.0419(14) Uani d . 1 . .
    H H12 0.3416 0.5345 0.2909 0.050 Uiso calc R 1 . .
    C C13 0.7563(5) -0.0299(5) 0.2721(5) 0.0278(11) Uani d . 1 . .
    C C14 0.7581(5) -0.1748(5) 0.2860(5) 0.0272(11) Uani d . 1 . .
    C C15 0.6218(6) -0.2477(5) 0.3296(5) 0.0337(12) Uani d . 1 . .
    H H15 0.5226 -0.2055 0.3503 0.040 Uiso calc R 1 . .
    C C16 0.6351(6) -0.3834(6) 0.3417(6) 0.0429(14) Uani d . 1 . .
    H H16 0.5445 -0.4373 0.3741 0.051 Uiso calc R 1 . .
    C C17 0.7807(6) -0.4417(6) 0.3066(6) 0.0428(14) Uani d . 1 . .
    H H17 0.7919 -0.5348 0.3131 0.051 Uiso calc R 1 . .
    C C18 0.9087(6) -0.3594(5) 0.2619(5) 0.0379(13) Uani d . 1 . .
    H H18 1.0086 -0.3977 0.2359 0.045 Uiso calc R 1 . .
loop_
    _atom_site_aniso_label
    _atom_site_aniso_U_11
    _atom_site_aniso_U_22
    _atom_site_aniso_U_33
    _atom_site_aniso_U_12
    _atom_site_aniso_U_13
    _atom_site_aniso_U_23
    Mn1 0.0200(4) 0.0324(5) 0.0388(5) 0.0006(3) -0.0039(3) -0.0120(4)
    Cl1 0.0270(8) 0.0674(11) 0.0416(8) -0.0058(7) -0.0071(6) -0.0086(7)
    Cl2 0.0349(8) 0.0593(10) 0.0476(9) 0.0063(7) -0.0022(6) -0.0259(7)
    N1 0.017(2) 0.028(2) 0.036(2) -0.0024(16) -0.0035(17) -0.0133(19)
    N2 0.022(2) 0.029(2) 0.033(2) -0.0064(17) -0.0035(17) -0.0136(19)
    N3 0.018(2) 0.028(2) 0.037(2) -0.0030(17) -0.0009(17) -0.0132(19)
    N4 0.017(2) 0.032(2) 0.033(2) -0.0043(17) 0.0016(17) -0.0104(19)
    N5 0.026(2) 0.035(3) 0.052(3) 0.0091(19) -0.012(2) -0.020(2)
    N6 0.027(2) 0.028(2) 0.045(3) 0.0023(18) -0.0091(19) -0.017(2)
    C1 0.020(3) 0.019(3) 0.032(3) -0.0023(19) -0.002(2) -0.007(2)
    C2 0.015(2) 0.031(3) 0.033(3) -0.001(2) -0.004(2) -0.012(2)
    C3 0.028(3) 0.024(3) 0.039(3) -0.004(2) -0.007(2) -0.008(2)
    C4 0.027(3) 0.036(3) 0.040(3) -0.013(2) -0.006(2) -0.006(2)
    C5 0.026(3) 0.041(4) 0.042(3) -0.009(2) -0.005(2) -0.007(3)
    C6 0.021(3) 0.039(3) 0.041(3) -0.002(2) 0.001(2) -0.014(3)
    C7 0.021(3) 0.029(3) 0.030(3) -0.001(2) -0.005(2) -0.012(2)
    C8 0.024(3) 0.030(3) 0.030(3) 0.000(2) -0.006(2) -0.010(2)
    C9 0.023(3) 0.036(3) 0.034(3) -0.001(2) -0.005(2) -0.009(2)
    C10 0.024(3) 0.054(4) 0.037(3) 0.004(3) -0.005(2) -0.014(3)
    C11 0.032(3) 0.059(4) 0.044(3) 0.014(3) -0.015(3) -0.022(3)
    C12 0.045(4) 0.040(3) 0.050(4) 0.010(3) -0.020(3) -0.023(3)
    C13 0.018(3) 0.033(3) 0.030(3) -0.007(2) -0.002(2) -0.009(2)
    C14 0.024(3) 0.026(3) 0.033(3) -0.003(2) -0.006(2) -0.012(2)
    C15 0.026(3) 0.035(3) 0.040(3) -0.006(2) -0.003(2) -0.015(3)
    C16 0.042(4) 0.036(3) 0.053(4) -0.015(3) -0.004(3) -0.017(3)
    C17 0.045(4) 0.032(3) 0.052(4) -0.008(3) -0.005(3) -0.018(3)
    C18 0.041(3) 0.027(3) 0.052(4) 0.006(2) -0.012(3) -0.022(3)
_geom_special_details
;
All esds (except the esd in the dihedral angle between two l.s. planes) are
estimated using the full covariance matrix. The cell esds are taken into
account individually in the estimation of esds in distances, angles and
torsion angles; correlations between esds in cell parameters are only used
when they are defined by crystal symmetry. An approximate (isotropic)
treatment of cell esds is used for estimating esds involving l.s. planes.
;
loop_
    _geom_bond_atom_site_label_1
    _geom_bond_atom_site_label_2
    _geom_bond_site_symmetry_2
    _geom_bond_distance
    _geom_bond_publ_flag
    Mn1 N1 . 2.197(4) ?
    Mn1 N4 . 2.303(4) ?
    Mn1 N6 . 2.324(4) ?
    Mn1 Cl2 . 2.3345(16) ?
    Mn1 Cl1 . 2.3494(16) ?
    N1 C1 . 1.329(6) ?
    N1 C13 . 1.339(5) ?
    N2 C1 . 1.335(6) ?
    N2 C7 . 1.355(5) ?
    N3 C13 . 1.317(6) ?
    N3 C7 . 1.345(6) ?
    N4 C6 . 1.343(5) ?
    N4 C2 . 1.351(6) ?
    N5 C8 . 1.336(6) ?
    N5 C12 . 1.339(6) ?
    N6 C18 . 1.332(6) ?
    N6 C14 . 1.342(6) ?
    C1 C2 . 1.488(6) ?
    C2 C3 . 1.369(6) ?
    C3 C4 . 1.398(6) ?
    C3 H3 . 0.9500 ?
    C4 C5 . 1.375(7) ?
    C4 H4 . 0.9500 ?
    C5 C6 . 1.376(7) ?
    C5 H5 . 0.9500 ?
    C6 H6 . 0.9500 ?
    C7 C8 . 1.490(6) ?
    C8 C9 . 1.395(6) ?
    C9 C10 . 1.375(7) ?
    C9 H9 . 0.9500 ?
    C10 C11 . 1.367(7) ?
    C10 H10 . 0.9500 ?
    C11 C12 . 1.390(7) ?
    C11 H11 . 0.9500 ?
    C12 H12 . 0.9500 ?
    C13 C14 . 1.474(6) ?
    C14 C15 . 1.386(6) ?
    C15 C16 . 1.378(7) ?
    C15 H15 . 0.9500 ?
    C16 C17 . 1.388(7) ?
    C16 H16 . 0.9500 ?
    C17 C18 . 1.380(7) ?
    C17 H17 . 0.9500 ?
    C18 H18 . 0.9500 ?
loop_
    _geom_angle_atom_site_label_1
    _geom_angle_atom_site_label_2
    _geom_angle_atom_site_label_3
    _geom_angle_site_symmetry_1
    _geom_angle_site_symmetry_3
    _geom_angle
    _geom_angle_publ_flag
    N1 Mn1 N4 . . 70.05(13) ?
    N1 Mn1 N6 . . 70.68(14) ?
    N4 Mn1 N6 . . 137.65(14) ?
    N1 Mn1 Cl2 . . 139.00(11) ?
    N4 Mn1 Cl2 . . 104.03(11) ?
    N6 Mn1 Cl2 . . 95.27(11) ?
    N1 Mn1 Cl1 . . 108.53(11) ?
    N4 Mn1 Cl1 . . 103.39(11) ?
    N6 Mn1 Cl1 . . 103.49(11) ?
    Cl2 Mn1 Cl1 . . 112.22(6) ?
    C1 N1 C13 . . 116.3(4) ?
    C1 N1 Mn1 . . 122.6(3) ?
    C13 N1 Mn1 . . 121.1(3) ?
    C1 N2 C7 . . 113.9(4) ?
    C13 N3 C7 . . 115.7(4) ?
    C6 N4 C2 . . 117.2(4) ?
    C6 N4 Mn1 . . 124.6(3) ?
    C2 N4 Mn1 . . 117.9(3) ?
    C8 N5 C12 . . 116.7(4) ?
    C18 N6 C14 . . 117.5(4) ?
    C18 N6 Mn1 . . 125.3(3) ?
    C14 N6 Mn1 . . 116.8(3) ?
    N1 C1 N2 . . 125.0(4) ?
    N1 C1 C2 . . 114.3(4) ?
    N2 C1 C2 . . 120.8(4) ?
    N4 C2 C3 . . 123.0(4) ?
    N4 C2 C1 . . 114.0(4) ?
    C3 C2 C1 . . 122.9(4) ?
    C2 C3 C4 . . 119.1(5) ?
    C2 C3 H3 . . 120.5 ?
    C4 C3 H3 . . 120.5 ?
    C5 C4 C3 . . 118.2(5) ?
    C5 C4 H4 . . 120.9 ?
    C3 C4 H4 . . 120.9 ?
    C4 C5 C6 . . 119.4(5) ?
    C4 C5 H5 . . 120.3 ?
    C6 C5 H5 . . 120.3 ?
    N4 C6 C5 . . 123.1(5) ?
    N4 C6 H6 . . 118.4 ?
    C5 C6 H6 . . 118.4 ?
    N3 C7 N2 . . 124.9(4) ?
    N3 C7 C8 . . 115.2(4) ?
    N2 C7 C8 . . 119.9(4) ?
    N5 C8 C9 . . 123.6(5) ?
    N5 C8 C7 . . 118.4(4) ?
    C9 C8 C7 . . 118.0(4) ?
    C10 C9 C8 . . 118.3(5) ?
    C10 C9 H9 . . 120.9 ?
    C8 C9 H9 . . 120.9 ?
    C11 C10 C9 . . 119.2(5) ?
    C11 C10 H10 . . 120.4 ?
    C9 C10 H10 . . 120.4 ?
    C10 C11 C12 . . 118.9(5) ?
    C10 C11 H11 . . 120.5 ?
    C12 C11 H11 . . 120.5 ?
    N5 C12 C11 . . 123.3(5) ?
    N5 C12 H12 . . 118.3 ?
    C11 C12 H12 . . 118.3 ?
    N3 C13 N1 . . 123.9(5) ?
    N3 C13 C14 . . 120.5(4) ?
    N1 C13 C14 . . 115.6(4) ?
    N6 C14 C15 . . 123.3(5) ?
    N6 C14 C13 . . 114.9(4) ?
    C15 C14 C13 . . 121.8(4) ?
    C16 C15 C14 . . 117.7(5) ?
    C16 C15 H15 . . 121.1 ?
    C14 C15 H15 . . 121.1 ?
    C15 C16 C17 . . 120.2(5) ?
    C15 C16 H16 . . 119.9 ?
    C17 C16 H16 . . 119.9 ?
    C18 C17 C16 . . 117.4(5) ?
    C18 C17 H17 . . 121.3 ?
    C16 C17 H17 . . 121.3 ?
    N6 C18 C17 . . 123.8(5) ?
    N6 C18 H18 . . 118.1 ?
    C17 C18 H18 . . 118.1 ?
loop_
    _geom_torsion_atom_site_label_1
    _geom_torsion_atom_site_label_2
    _geom_torsion_atom_site_label_3
    _geom_torsion_atom_site_label_4
    _geom_torsion_site_symmetry_1
    _geom_torsion_site_symmetry_2
    _geom_torsion_site_symmetry_3
    _geom_torsion_site_symmetry_4
    _geom_torsion
    _geom_torsion_publ_flag
    N4 Mn1 N1 C1 . . . . -8.9(3) ?
    N6 Mn1 N1 C1 . . . . -172.7(4) ?
    Cl2 Mn1 N1 C1 . . . . -97.5(4) ?
    Cl1 Mn1 N1 C1 . . . . 89.0(4) ?
    N4 Mn1 N1 C13 . . . . 172.3(4) ?
    N6 Mn1 N1 C13 . . . . 8.4(3) ?
    Cl2 Mn1 N1 C13 . . . . 83.7(4) ?
    Cl1 Mn1 N1 C13 . . . . -89.8(4) ?
    N1 Mn1 N4 C6 . . . . -176.4(4) ?
    N6 Mn1 N4 C6 . . . . -153.5(4) ?
    Cl2 Mn1 N4 C6 . . . . -39.0(4) ?
    Cl1 Mn1 N4 C6 . . . . 78.4(4) ?
    N1 Mn1 N4 C2 . . . . 9.4(3) ?
    N6 Mn1 N4 C2 . . . . 32.4(4) ?
    Cl2 Mn1 N4 C2 . . . . 146.9(3) ?
    Cl1 Mn1 N4 C2 . . . . -95.7(3) ?
    N1 Mn1 N6 C18 . . . . 178.9(4) ?
    N4 Mn1 N6 C18 . . . . 156.1(4) ?
    Cl2 Mn1 N6 C18 . . . . 38.5(4) ?
    Cl1 Mn1 N6 C18 . . . . -75.9(4) ?
    N1 Mn1 N6 C14 . . . . -8.5(3) ?
    N4 Mn1 N6 C14 . . . . -31.4(5) ?
    Cl2 Mn1 N6 C14 . . . . -148.9(3) ?
    Cl1 Mn1 N6 C14 . . . . 96.7(3) ?
    C13 N1 C1 N2 . . . . 6.4(7) ?
    Mn1 N1 C1 N2 . . . . -172.5(4) ?
    C13 N1 C1 C2 . . . . -173.8(4) ?
    Mn1 N1 C1 C2 . . . . 7.3(5) ?
    C7 N2 C1 N1 . . . . -2.8(7) ?
    C7 N2 C1 C2 . . . . 177.4(4) ?
    C6 N4 C2 C3 . . . . -0.7(7) ?
    Mn1 N4 C2 C3 . . . . 173.9(4) ?
    C6 N4 C2 C1 . . . . 176.3(4) ?
    Mn1 N4 C2 C1 . . . . -9.1(5) ?
    N1 C1 C2 N4 . . . . 1.6(6) ?
    N2 C1 C2 N4 . . . . -178.5(4) ?
    N1 C1 C2 C3 . . . . 178.6(4) ?
    N2 C1 C2 C3 . . . . -1.6(7) ?
    N4 C2 C3 C4 . . . . 1.2(7) ?
    C1 C2 C3 C4 . . . . -175.5(4) ?
    C2 C3 C4 C5 . . . . -0.4(7) ?
    C3 C4 C5 C6 . . . . -0.8(8) ?
    C2 N4 C6 C5 . . . . -0.6(7) ?
    Mn1 N4 C6 C5 . . . . -174.8(4) ?
    C4 C5 C6 N4 . . . . 1.3(8) ?
    C13 N3 C7 N2 . . . . 2.1(7) ?
    C13 N3 C7 C8 . . . . -178.6(4) ?
    C1 N2 C7 N3 . . . . -1.6(7) ?
    C1 N2 C7 C8 . . . . 179.0(4) ?
    C12 N5 C8 C9 . . . . 2.8(7) ?
    C12 N5 C8 C7 . . . . -179.5(4) ?
    N3 C7 C8 N5 . . . . -172.6(4) ?
    N2 C7 C8 N5 . . . . 6.8(7) ?
    N3 C7 C8 C9 . . . . 5.2(6) ?
    N2 C7 C8 C9 . . . . -175.4(4) ?
    N5 C8 C9 C10 . . . . -3.3(7) ?
    C7 C8 C9 C10 . . . . 179.0(4) ?
    C8 C9 C10 C11 . . . . 0.8(7) ?
    C9 C10 C11 C12 . . . . 1.8(8) ?
    C8 N5 C12 C11 . . . . 0.1(7) ?
    C10 C11 C12 N5 . . . . -2.4(8) ?
    C7 N3 C13 N1 . . . . 1.9(7) ?
    C7 N3 C13 C14 . . . . -177.6(4) ?
    C1 N1 C13 N3 . . . . -5.8(7) ?
    Mn1 N1 C13 N3 . . . . 173.0(4) ?
    C1 N1 C13 C14 . . . . 173.7(4) ?
    Mn1 N1 C13 C14 . . . . -7.5(5) ?
    C18 N6 C14 C15 . . . . 0.8(7) ?
    Mn1 N6 C14 C15 . . . . -172.4(4) ?
    C18 N6 C14 C13 . . . . -179.0(4) ?
    Mn1 N6 C14 C13 . . . . 7.8(5) ?
    N3 C13 C14 N6 . . . . 178.8(4) ?
    N1 C13 C14 N6 . . . . -0.7(6) ?
    N3 C13 C14 C15 . . . . -1.0(7) ?
    N1 C13 C14 C15 . . . . 179.5(4) ?
    N6 C14 C15 C16 . . . . 1.3(8) ?
    C13 C14 C15 C16 . . . . -178.9(4) ?
    C14 C15 C16 C17 . . . . -2.1(8) ?
    C15 C16 C17 C18 . . . . 0.9(8) ?
    C14 N6 C18 C17 . . . . -2.1(8) ?
    Mn1 N6 C18 C17 . . . . 170.4(4) ?
    C16 C17 C18 N6 . . . . 1.2(8) ?
loop_
    _geom_hbond_atom_site_label_D
    _geom_hbond_atom_site_label_H
    _geom_hbond_atom_site_label_A
    _geom_hbond_site_symmetry_A
    _geom_hbond_distance_DH
    _geom_hbond_distance_HA
    _geom_hbond_distance_DA
    _geom_hbond_angle_DHA
    C10 H10 Cl1 2_656 0.95 2.77 3.594(5) 145
    C15 H15 Cl1 1_455 0.95 2.82 3.714(5) 157
