# Supplementary material for: Dichlorido(2,4,6-tri-2-pyridyl-1,3,5-triazine)manganese(II)
Source: Acta Crystallogr Sect E Struct Rep Online. 2010 Feb 6;66(Pt 3):m262. doi: 10.1107/S1600536810004204 (PMC2983677; doi:10.1107/S1600536810004204)
Supplement: Supplementary file 2 [file e-66-0m262-Isup2.hkl]

# 
# h,k,l, Fc-squared, Fo-squared, sigma(Fo-squared) and status flag 
# 
data_I
_shelx_title ' [MnCl2(tptz)]' 
_shelx_refln_list_code          4 
_shelx_F_calc_maximum      211.30 
_exptl_crystal_F_000       442.00 
_reflns_d_resolution_high  0.7497 
 
loop_ 
 _symmetry_equiv_pos_as_xyz 
 'x, y, z' 
 '-x, -y, -z' 
 
_cell_length_a     8.8247 
_cell_length_b    10.5538 
_cell_length_c    10.9635 
_cell_angle_alpha  66.572 
_cell_angle_beta   75.812 
_cell_angle_gamma  82.867 
 
_shelx_F_squared_multiplier     1.000 
 
loop_ 
 _refln_index_h 
 _refln_index_k 
 _refln_index_l 
 _refln_F_squared_calc 
 _refln_F_squared_meas 
 _refln_F_squared_sigma 
 _refln_observed_status 
   1   0   0     1650.81     1898.67     26.01 o 
   2   0   0     6529.48     7459.27     77.89 o 
   3   0   0     1145.47     1229.58     24.17 o 
   4   0   0      853.26      905.07     22.25 o 
   5   0   0      490.22      596.17     49.32 o 
   6   0   0      325.46      371.11     43.41 o 
   7   0   0     1066.88     1187.52     86.31 o 
   8   0   0      463.33      531.29     62.68 o 
   9   0   0      231.72      251.49     58.91 o 
  10   0   0      173.59       29.04     32.35 o 
  11   0   0       97.64      -22.76     25.88 o 
 -11   1   0        6.69       -3.35     32.03 o 
 -10   1   0       43.23       27.44     28.54 o 
  -9   1   0       93.59      127.65     45.15 o 
  -8   1   0       37.15       44.97     26.57 o 
  -7   1   0      925.54      972.32     79.38 o 
  -6   1   0       12.17        7.48     14.18 o 
  -5   1   0      424.76      410.93     20.53 o 
  -4   1   0      752.92      798.45     26.46 o 
  -3   1   0      120.66      151.84     11.60 o 
  -2   1   0     2736.45     2846.83     44.63 o 
  -1   1   0     2470.76     2393.39     37.12 o 
   0   1   0     3988.19     3899.81     86.83 o 
   1   1   0      794.71      911.15     31.51 o 
   2   1   0      160.34      152.39      8.56 o 
   3   1   0     1957.07     2171.90     73.18 o 
   4   1   0     2199.10     2440.87     89.47 o 
   5   1   0      505.82      469.25     44.87 o 
   6   1   0     1007.24     1070.88     73.09 o 
   7   1   0       34.08       44.74     25.19 o 
   8   1   0      584.29      583.00     65.84 o 
   9   1   0        1.98        0.46     23.77 o 
  10   1   0       75.37       70.94     39.14 o 
 -11   2   0      356.96      580.75    103.74 o 
 -10   2   0        0.09       -1.10     34.50 o 
  -9   2   0      132.07      180.00     57.35 o 
  -8   2   0      915.90     1035.82     91.81 o 
  -7   2   0     1064.92     1163.15     90.12 o 
  -6   2   0       58.28       63.08     12.32 o 
  -5   2   0       14.55       11.65      7.35 o 
  -4   2   0     1025.41     1179.41     38.01 o 
  -3   2   0      804.66      848.30     29.83 o 
  -2   2   0      384.72      347.58     18.08 o 
  -1   2   0     7934.73     8217.73     91.34 o 
   0   2   0     4261.84     4128.86    108.74 o 
   1   2   0    10298.39    10278.88    112.22 o 
   2   2   0     4111.09     4452.78     54.32 o 
   3   2   0     1179.44     1166.86     25.83 o 
   4   2   0      257.13      254.96     24.52 o 
   5   2   0      101.80      104.25     25.83 o 
   6   2   0      260.71      301.23     38.77 o 
   7   2   0      198.65      158.02     38.50 o 
   8   2   0       77.44       94.11     33.72 o 
   9   2   0       49.52       20.88     28.63 o 
  10   2   0        1.07       20.64     21.23 o 
  11   2   0      194.34      108.39    109.73 o 
 -11   3   0      336.34      481.82    100.16 o 
 -10   3   0       71.96       42.86     45.24 o 
  -9   3   0        1.94      -11.47     32.99 o 
  -8   3   0       62.53      106.31     42.21 o 
  -7   3   0      160.59      181.52     46.48 o 
  -6   3   0      468.92      526.34     45.52 o 
  -5   3   0      187.25      201.84     20.49 o 
  -4   3   0     1059.86     1166.50     41.77 o 
  -3   3   0     2567.27     2682.90     60.32 o 
  -2   3   0      540.22      548.28     24.65 o 
  -1   3   0       21.81       21.22     13.28 o 
   0   3   0     4386.28     4330.33     70.99 o 
   1   3   0      494.41      499.93     17.68 o 
   2   3   0     7143.79     7070.90    133.27 o 
   3   3   0     5396.51     5757.18     71.03 o 
   4   3   0      267.34      290.25     25.41 o 
   5   3   0      402.58      358.96     24.69 o 
   6   3   0      896.07      885.97     45.91 o 
   7   3   0      600.33      597.44     42.71 o 
   8   3   0        1.07       13.18     15.18 o 
   9   3   0        8.32       -4.34     16.13 o 
  10   3   0        1.30        3.04     23.45 o 
  11   3   0       69.27       82.50     35.01 o 
 -10   4   0      301.58      339.08     80.89 o 
  -9   4   0      129.58      176.79     57.22 o 
  -8   4   0       76.37       68.55     40.47 o 
  -7   4   0       35.85       27.85     29.82 o 
  -6   4   0       33.81       60.09     16.36 o 
  -5   4   0      932.04      979.28     47.24 o 
  -4   4   0      123.21      127.43     22.53 o 
  -3   4   0      441.17      415.58     25.71 o 
  -2   4   0      220.23      184.84     22.09 o 
  -1   4   0      485.84      498.66     31.73 o 
   0   4   0     1308.58     1177.96     99.91 o 
   1   4   0      242.30      206.79     22.64 o 
   2   4   0      113.23      112.71     11.35 o 
   3   4   0     2266.07     2231.22     44.70 o 
   4   4   0     1229.69     1199.33     62.37 o 
   5   4   0       54.65       49.29     10.29 o 
   6   4   0      184.72      190.16     27.21 o 
   7   4   0      270.07      256.07     37.95 o 
   8   4   0      184.03      199.96     33.78 o 
   9   4   0        2.59      -18.15     18.15 o 
  10   4   0       81.80       96.69     32.57 o 
 -10   5   0       16.52        3.90     46.57 o 
  -9   5   0      101.52      115.90     57.22 o 
  -8   5   0       13.84       21.66     39.51 o 
  -7   5   0      241.11      244.93     55.84 o 
  -6   5   0        0.94       -6.93     21.43 o 
  -5   5   0      572.20      552.90     36.67 o 
  -4   5   0      985.33     1004.66     45.01 o 
  -3   5   0       27.16       26.51     10.09 o 
  -2   5   0      912.79      867.59     36.41 o 
  -1   5   0      167.73      156.70     16.93 o 
   0   5   0     2544.79     2718.75     94.77 o 
   1   5   0      401.57      348.50     30.03 o 
   2   5   0      678.37      650.78     24.10 o 
   3   5   0      416.10      425.07     21.43 o 
   4   5   0     1453.76     1393.19     39.86 o 
   5   5   0      103.73      105.11     14.81 o 
   6   5   0       13.76       12.55     21.52 o 
   7   5   0      319.27      307.81     34.57 o 
   8   5   0      114.02      128.48     28.72 o 
   9   5   0       75.39       61.76     32.46 o 
  10   5   0        1.07      -14.42     23.52 o 
  -9   6   0      106.21      169.63     62.31 o 
  -8   6   0      373.26      426.17     77.54 o 
  -7   6   0       21.79        7.16     29.00 o 
  -6   6   0       20.39      -14.64     14.64 o 
  -5   6   0      249.46      254.78     29.02 o 
  -4   6   0      537.31      552.27     35.99 o 
  -3   6   0     1160.72     1190.70     48.81 o 
  -2   6   0       36.76       32.38     11.43 o 
  -1   6   0      126.36      127.96     17.23 o 
   0   6   0        2.91       10.27      8.16 o 
   1   6   0      136.80      137.20     21.22 o 
   2   6   0     1349.42     1363.12     43.43 o 
   3   6   0       12.95       13.67      9.81 o 
   4   6   0       10.61       -3.31      7.62 o 
   5   6   0        1.66       -2.15      8.63 o 
   6   6   0      270.19      267.39     31.65 o 
   7   6   0       65.31       68.25     22.49 o 
   8   6   0       11.48       27.72     25.53 o 
   9   6   0      135.74      118.69     31.67 o 
  10   6   0       81.99      112.32     57.54 o 
  -9   7   0        1.12        5.55     48.32 o 
  -8   7   0       28.97       25.01     45.52 o 
  -7   7   0        6.95       36.84     40.33 o 
  -6   7   0       11.67       14.52     19.01 o 
  -5   7   0       26.42      -13.32     14.58 o 
  -4   7   0       99.17      114.94     23.40 o 
  -3   7   0      143.39      125.66     22.48 o 
  -2   7   0        0.66        6.81     11.63 o 
  -1   7   0      390.45      396.46     42.33 o 
   0   7   0      297.07      307.68     27.27 o 
   1   7   0       12.63       12.76     10.82 o 
   2   7   0      423.72      470.82     35.70 o 
   3   7   0       38.16       37.32     15.46 o 
   4   7   0       44.50       62.08     18.77 o 
   5   7   0      182.56      196.48     30.10 o 
   6   7   0      437.23      391.71     66.49 o 
   7   7   0      115.83      144.95     49.14 o 
   8   7   0       37.32       93.92     44.78 o 
   9   7   0       24.57      -20.10     37.81 o 
  -8   8   0        0.50        8.81     49.00 o 
  -7   8   0      103.66      138.48     55.79 o 
  -6   8   0      108.90      164.22     34.72 o 
  -5   8   0       85.26       47.99     23.07 o 
  -4   8   0       90.82      105.56     22.99 o 
  -3   8   0      225.82      133.71     24.25 o 
  -2   8   0      814.12      880.42     74.10 o 
  -1   8   0       55.98       79.29     29.23 o 
   0   8   0        5.97       -5.53     11.23 o 
   1   8   0        0.25       -2.16     12.62 o 
   2   8   0      157.15      124.15     25.38 o 
   3   8   0       11.42       18.81     15.95 o 
   4   8   0        3.23       18.70     15.10 o 
   5   8   0        3.44       -4.93     16.93 o 
   6   8   0       28.01      -12.89     27.48 o 
   7   8   0       17.73       33.17     34.37 o 
   8   8   0       49.73       80.43     46.34 o 
   9   8   0       69.37      -40.10     40.10 o 
  -6   9   0       72.08      120.63     47.21 o 
  -5   9   0       16.23       30.24     31.11 o 
  -4   9   0       82.08      134.71     42.99 o 
  -3   9   0        0.28      -21.06     21.06 o 
  -2   9   0      513.86      439.98     59.97 o 
  -1   9   0      685.37      824.16     75.57 o 
   0   9   0        3.40       12.76     22.02 o 
   1   9   0        0.09        0.58     15.35 o 
   2   9   0       67.01       65.57     29.25 o 
   3   9   0      258.49      282.76     94.91 o 
   4   9   0       18.63       24.20     20.79 o 
   5   9   0       30.53        7.49     20.77 o 
   6   9   0        3.28      -31.38     31.38 o 
   7   9   0        5.54      -33.17     33.17 o 
   8   9   0        0.58      -40.06     40.06 o 
  -6  10   0        3.15      -11.01     36.84 o 
  -5  10   0       41.50       51.71     40.52 o 
  -4  10   0       11.87       21.70     31.48 o 
  -3  10   0       55.75       86.44     39.60 o 
  -2  10   0       22.99        3.95     23.72 o 
  -1  10   0      279.33      392.08     67.77 o 
   0  10   0        1.27        3.85     22.62 o 
   1  10   0        6.33       -3.38     25.81 o 
   2  10   0       55.41       56.64     23.99 o 
   3  10   0        1.56       -5.15     17.59 o 
   4  10   0        1.48       11.20     23.31 o 
   5  10   0       43.49       53.41     41.34 o 
   6  10   0        0.48       20.56     37.62 o 
   7  10   0       26.86      -20.69     43.08 o 
  -5  11   0       26.00       69.83     51.25 o 
  -4  11   0       28.27       21.66     25.83 o 
  -3  11   0       53.95      -25.51     25.51 o 
  -2  11   0       20.81       -7.07     28.22 o 
  -1  11   0        3.66       17.25     31.94 o 
   0  11   0      136.13      169.54     54.79 o 
   1  11   0       83.99       68.41     43.04 o 
   2  11   0        0.54       -1.26     22.12 o 
   3  11   0        3.30       -6.14     33.79 o 
   4  11   0       14.92       39.27     28.67 o 
   5  11   0      124.50      196.43     67.40 o 
   6  11   0       16.54        9.36     48.50 o 
  -3  12   0       38.38      -27.81     33.72 o 
  -2  12   0       82.43       13.21     33.77 o 
  -1  12   0       18.67        9.82     37.53 o 
   0  12   0       47.21       59.51     42.08 o 
   1  12   0       40.09       97.55     48.96 o 
   2  12   0        3.46       12.43     50.10 o 
   3  12   0       53.10       61.91     34.10 o 
   4  12   0        1.56      -16.25     27.29 o 
  -3 -12   1       67.15        1.99     34.48 o 
  -2 -12   1        7.29       18.34     32.55 o 
  -1 -12   1        5.39      -33.04     33.04 o 
   0 -12   1       46.28       19.13     42.99 o 
   1 -12   1       50.68       79.29     53.64 o 
   2 -12   1        3.67      -32.30     32.30 o 
   3 -12   1       17.68      -31.57     31.57 o 
  -5 -11   1       44.80       67.17     52.45 o 
  -4 -11   1       18.35        7.56     29.52 o 
  -3 -11   1       73.42      140.57     37.16 o 
  -2 -11   1      105.23       76.51     96.10 o 
  -1 -11   1       15.14        6.96     23.27 o 
   0 -11   1       23.04      -11.06     29.96 o 
   1 -11   1       33.00       89.01     41.34 o 
   2 -11   1       25.62        1.42     24.41 o 
   3 -11   1       16.91      -15.33     27.16 o 
   4 -11   1        0.43      -13.49     31.98 o 
   5 -11   1        2.46        8.44     44.14 o 
  -6 -10   1       18.89       -7.98     35.74 o 
  -5 -10   1        1.29        8.30     39.74 o 
  -4 -10   1        6.26       28.62     25.04 o 
  -3 -10   1       58.69       57.72     27.82 o 
  -2 -10   1       80.36      111.88     30.68 o 
  -1 -10   1       82.00      129.28     31.96 o 
   0 -10   1      136.13      212.72     51.71 o 
   1 -10   1       46.97       51.44     33.40 o 
   2 -10   1      362.49      430.62     64.83 o 
   3 -10   1       58.83       77.54     40.56 o 
   4 -10   1        0.90      -20.14     28.31 o 
   5 -10   1        4.56      -12.76     31.57 o 
   6 -10   1        3.35       59.05     44.92 o 
  -7  -9   1       63.66      118.10     58.32 o 
  -6  -9   1       25.13       50.20     40.56 o 
  -5  -9   1       94.69      100.16     48.45 o 
  -4  -9   1      119.41      168.05     35.02 o 
  -3  -9   1       19.69       -8.85     28.93 o 
  -2  -9   1       20.43        8.69     17.07 o 
  -1  -9   1      289.93      260.01     38.54 o 
   0  -9   1      463.08      457.62     46.78 o 
   1  -9   1        1.43       23.35     28.72 o 
   2  -9   1        4.38      -13.17     20.19 o 
   3  -9   1      394.32      438.65     64.56 o 
   4  -9   1       98.29       88.23     41.39 o 
   5  -9   1       11.98        0.23     27.35 o 
   6  -9   1        2.80       12.94     33.27 o 
   7  -9   1        7.43       18.90     38.63 o 
  -8  -8   1       30.30       31.48     43.68 o 
  -7  -8   1        3.12       -8.99     32.12 o 
  -6  -8   1       29.87       71.44     38.73 o 
  -5  -8   1        5.48       20.28     32.39 o 
  -4  -8   1      720.62      754.66     53.75 o 
  -3  -8   1      145.44      150.78     28.86 o 
  -2  -8   1       90.40       86.03     23.23 o 
  -1  -8   1      220.28      187.32     31.38 o 
   0  -8   1      340.57      353.45     46.43 o 
   1  -8   1      703.25      725.05     69.61 o 
   2  -8   1      124.59      113.75     35.70 o 
   3  -8   1      261.84      428.28     55.84 o 
   4  -8   1     1273.84     1263.04     95.48 o 
   5  -8   1      236.84      239.19     54.05 o 
   6  -8   1        0.61       -9.45     26.70 o 
   7  -8   1       25.68        7.89     31.71 o 
  -9  -7   1      120.24      157.79     65.71 o 
  -8  -7   1      379.02      433.28     81.99 o 
  -7  -7   1        0.24       -6.52     27.07 o 
  -6  -7   1        2.69       12.48     28.86 o 
  -5  -7   1        1.74       -5.27     14.30 o 
  -4  -7   1     1101.74     1064.52     95.85 o 
  -3  -7   1      135.95      128.09     24.76 o 
  -2  -7   1       12.64       12.66     13.19 o 
  -1  -7   1        0.58       16.03     11.11 o 
   0  -7   1      180.15      175.56     26.27 o 
   1  -7   1      386.60      317.10     45.42 o 
   2  -7   1      423.95      440.38     30.10 o 
   3  -7   1      169.17      199.29     26.44 o 
   4  -7   1     2013.92     2280.05    101.61 o 
   5  -7   1      193.48      227.96     33.76 o 
   6  -7   1        3.18       10.42     18.82 o 
   7  -7   1       15.96       19.38     21.44 o 
   8  -7   1        0.73       10.37     39.78 o 
   9  -7   1       42.86       30.83     55.01 o 
  -9  -6   1        1.83      -33.77     33.77 o 
  -8  -6   1      248.57      238.60     58.55 o 
  -7  -6   1      213.60      235.43     56.35 o 
  -6  -6   1       56.10       57.26     31.06 o 
  -5  -6   1      240.06      208.65     27.52 o 
  -4  -6   1      148.29      158.00     24.14 o 
  -3  -6   1      508.07      504.62     34.69 o 
  -2  -6   1      255.22      236.39     27.67 o 
  -1  -6   1      189.27      206.23     57.49 o 
   0  -6   1      236.78      213.66     15.07 o 
   1  -6   1        3.30        1.99      5.30 o 
   2  -6   1     1036.28     1020.98     41.42 o 
   3  -6   1     1298.29     1316.22     51.53 o 
   4  -6   1      191.29      172.74     25.25 o 
   5  -6   1      535.92      634.38     75.23 o 
   6  -6   1      251.08      279.17     58.98 o 
   7  -6   1       88.33      100.27     27.38 o 
   8  -6   1       22.04       23.26     41.34 o 
   9  -6   1        0.35       -6.88     44.28 o 
 -10  -5   1      116.02      151.46     62.40 o 
  -9  -5   1      272.05      255.63     41.66 o 
  -8  -5   1       32.89       37.51     21.34 o 
  -7  -5   1     1588.24     1543.47     70.72 o 
  -6  -5   1       52.15       52.38     19.65 o 
  -5  -5   1        8.62       10.10      9.12 o 
  -4  -5   1       49.89       51.03     11.58 o 
  -3  -5   1       24.72       19.05      8.08 o 
  -2  -5   1      455.88      435.56     35.60 o 
  -1  -5   1      435.49      451.94     28.83 o 
   0  -5   1      178.36      158.34     12.56 o 
   1  -5   1      116.66      160.40     16.32 o 
   2  -5   1      215.39      222.53     19.71 o 
   3  -5   1     1836.64     1752.87     55.98 o 
   4  -5   1     1780.94     1764.27     60.89 o 
   5  -5   1      160.77      186.59     33.47 o 
   6  -5   1     1031.64     1173.81     57.15 o 
   7  -5   1      578.90      614.30     45.68 o 
   8  -5   1       25.40       26.98     36.39 o 
   9  -5   1        0.04       16.38     40.65 o 
  10  -5   1        7.13      -17.89     47.81 o 
 -10  -4   1        4.56       48.96     29.93 o 
  -9  -4   1      393.34      383.18     46.45 o 
  -8  -4   1       33.00       47.88     21.39 o 
  -7  -4   1      498.00      511.18     42.01 o 
  -6  -4   1      438.59      478.56     38.24 o 
  -5  -4   1      455.52      423.42     22.98 o 
  -4  -4   1       60.38       51.15     15.82 o 
  -3  -4   1       18.14       21.11      8.06 o 
  -2  -4   1      171.41      151.21     12.88 o 
  -1  -4   1     3176.28     3037.94     68.06 o 
   0  -4   1     1002.45      907.70     21.68 o 
   1  -4   1      694.30      720.70     22.60 o 
   2  -4   1       42.49       46.30     12.43 o 
   3  -4   1      204.93      219.44     19.89 o 
   4  -4   1     1573.75     1620.78     75.62 o 
   5  -4   1      551.69      560.08     35.35 o 
   6  -4   1      250.04      293.06     28.06 o 
   7  -4   1      756.34      819.71     79.52 o 
   8  -4   1      242.20      307.47     65.61 o 
   9  -4   1        1.35      -21.20     34.18 o 
  10  -4   1        3.28       -8.40     42.49 o 
 -10  -3   1       24.84       41.72     36.25 o 
  -9  -3   1       31.54        5.91     20.27 o 
  -8  -3   1      513.74      552.08     45.95 o 
  -7  -3   1      296.07      344.19     98.81 o 
  -6  -3   1      384.88      403.45     33.14 o 
  -5  -3   1     1232.86     1226.63     32.38 o 
  -4  -3   1       12.53       19.82      6.72 o 
  -3  -3   1      133.87      140.17     12.02 o 
  -2  -3   1      107.75      104.70     10.41 o 
  -1  -3   1     2556.89     2409.66     42.74 o 
   0  -3   1      648.31      538.40     24.88 o 
   1  -3   1        7.48       15.43      9.37 o 
   2  -3   1      100.38       94.35     12.96 o 
   3  -3   1        1.55        6.87      6.62 o 
   4  -3   1      104.89      179.84     18.92 o 
   5  -3   1     1006.87      907.52     41.11 o 
   6  -3   1      590.01      613.52     35.61 o 
   7  -3   1      539.08      640.26     70.89 o 
   8  -3   1      145.37      238.37     57.08 o 
   9  -3   1       41.30       28.68     36.06 o 
  10  -3   1       37.41       24.59     43.31 o 
  11  -3   1       37.77      104.66     62.26 o 
 -11  -2   1        2.59      -16.18     31.26 o 
 -10  -2   1       65.42       39.11     72.93 o 
  -9  -2   1       27.84       56.67     32.07 o 
  -8  -2   1      282.16      357.39     52.58 o 
  -7  -2   1     2118.14     2046.27    111.68 o 
  -6  -2   1       84.69      127.65     30.01 o 
  -5  -2   1     1652.92     1634.10     82.36 o 
  -4  -2   1      617.80      573.18     32.53 o 
  -3  -2   1      409.52      393.69     16.09 o 
  -2  -2   1       53.18       51.67      7.06 o 
  -1  -2   1      144.43      134.17     15.12 o 
   0  -2   1      952.45      935.94     27.87 o 
   1  -2   1      234.03      212.70     10.30 o 
   2  -2   1       44.81       45.37      9.04 o 
   3  -2   1      243.02      244.13     28.54 o 
   4  -2   1     2304.90     2482.34     86.35 o 
   5  -2   1     1294.64     1341.00     45.47 o 
   6  -2   1     1882.71     1983.57     58.17 o 
   7  -2   1      346.41      265.02     52.81 o 
   8  -2   1       31.22       31.84     33.54 o 
   9  -2   1      227.46      240.66     62.40 o 
  10  -2   1       74.20      143.57     55.98 o 
  11  -2   1       22.46       26.61     49.97 o 
 -11  -1   1       10.35       36.84     35.97 o 
 -10  -1   1        1.16       16.20     28.81 o 
  -9  -1   1        0.53       -2.48     23.81 o 
  -8  -1   1        0.23      -16.01     17.67 o 
  -7  -1   1      575.43      563.45     61.03 o 
  -6  -1   1      350.43      355.19     43.54 o 
  -5  -1   1       33.49       23.22     15.28 o 
  -4  -1   1      638.55      732.58     49.19 o 
  -3  -1   1       45.20       45.88     15.05 o 
  -2  -1   1     1154.26     1080.02     23.72 o 
  -1  -1   1      205.38      197.96      8.68 o 
   0  -1   1      153.56      131.97     10.30 o 
   1  -1   1     1967.83     1906.51     32.70 o 
   2  -1   1      141.63      135.46     11.36 o 
   3  -1   1       35.68       42.54      8.99 o 
   4  -1   1       47.78       71.26     11.53 o 
   5  -1   1       48.83       48.32     15.49 o 
   6  -1   1     2185.69     2326.28     57.58 o 
   7  -1   1      501.30      517.52     61.44 o 
   8  -1   1       27.22       10.32     27.16 o 
   9  -1   1      191.32      170.09     52.58 o 
  10  -1   1      137.07       92.41     48.13 o 
  11  -1   1      174.61      223.96     68.09 o 
 -11   0   1       32.21      -27.99     27.99 o 
 -10   0   1        7.70      -24.23     24.23 o 
  -9   0   1       66.65       60.34     34.18 o 
  -8   0   1       34.69       39.05     30.15 o 
  -7   0   1     1590.43     1622.68    100.90 o 
  -6   0   1     1663.72     1797.59     96.13 o 
  -5   0   1     2437.47     2458.59    101.95 o 
  -4   0   1       11.87        7.43      9.59 o 
  -3   0   1     1060.05     1090.52     52.31 o 
  -2   0   1     1136.37     1202.61     46.25 o 
  -1   0   1     1092.23     1090.56     19.65 o 
   0   0   1      213.28      222.58     11.84 o 
   1   0   1      451.43      438.18     13.44 o 
   2   0   1     1591.31     1783.42     33.73 o 
   3   0   1      457.07      503.04     19.57 o 
   4   0   1       84.63      106.26     15.53 o 
   5   0   1      855.59      824.33     28.73 o 
   6   0   1       15.34       14.98      6.66 o 
   7   0   1        2.74        6.88     16.56 o 
   8   0   1       54.73       49.74     26.75 o 
   9   0   1        7.19        5.74     23.13 o 
  10   0   1       85.67       25.65     30.79 o 
  11   0   1       96.03       10.65     27.35 o 
 -11   1   1       77.76      -26.93     30.51 o 
  -9   1   1       93.23      109.62     42.72 o 
  -8   1   1       97.30      116.59     37.21 o 
  -7   1   1     1534.59     1434.92     95.53 o 
  -6   1   1      348.98      350.87     45.24 o 
  -5   1   1     2327.77     2264.04     99.71 o 
  -4   1   1     1238.44     1369.41     42.74 o 
  -3   1   1      107.81      121.89     15.46 o 
  -2   1   1     1488.43     1548.10     46.82 o 
  -1   1   1     1150.67     1175.51     24.30 o 
   0   1   1       98.21      110.07      9.13 o 
   1   1   1     1716.36     1825.70     19.48 o 
   2   1   1     5563.67     6550.62     75.68 o 
   3   1   1      851.31      918.28     36.43 o 
   4   1   1      156.75      155.50     23.08 o 
   5   1   1        6.31        1.71      4.90 o 
   6   1   1      485.91      374.73     43.54 o 
   7   1   1       22.63       31.34     18.35 o 
   8   1   1      196.00      224.78     46.48 o 
   9   1   1      469.53      529.04     68.64 o 
  10   1   1        4.84       28.59     30.38 o 
  11   1   1        9.55       23.49     30.42 o 
 -11   2   1        1.50      -19.91     32.67 o 
  -9   2   1      102.54      100.39     45.56 o 
  -8   2   1        7.72       -5.14     20.01 o 
  -7   2   1        0.31      -18.90     19.00 o 
  -6   2   1       13.62       27.35     23.91 o 
  -5   2   1      747.39      810.07     35.56 o 
  -4   2   1      235.76      177.56     15.13 o 
  -3   2   1     2429.52     2651.62     52.75 o 
  -2   2   1       44.90       43.67      8.61 o 
  -1   2   1      272.09      277.32     20.10 o 
   0   2   1      894.62      946.81     34.64 o 
   1   2   1     2234.76     2232.48     31.06 o 
   2   2   1      173.98      197.31     10.26 o 
   3   2   1     7861.16     8559.42     83.40 o 
   4   2   1      546.11      597.16     23.23 o 
   5   2   1      370.63      407.48     20.22 o 
   6   2   1      154.02      177.24     20.67 o 
   7   2   1       92.28      105.03     31.52 o 
   8   2   1       80.21      154.72     41.62 o 
   9   2   1      510.72      600.76     71.03 o 
  10   2   1      150.62      124.68     43.75 o 
  11   2   1       25.82       31.84     31.80 o 
 -10   3   1        2.87       21.20     40.01 o 
  -9   3   1      607.98      604.20     81.26 o 
  -8   3   1        8.99       12.66     27.76 o 
  -7   3   1      221.27      242.95     54.10 o 
  -6   3   1       14.91       26.84     22.85 o 
  -5   3   1      345.98      335.17     24.06 o 
  -4   3   1      764.82      753.66     33.00 o 
  -3   3   1     2295.17     2281.81     55.96 o 
  -2   3   1       27.40       31.16      8.87 o 
  -1   3   1        5.47        7.94      8.12 o 
   0   3   1      348.05      301.41     24.36 o 
   1   3   1     4396.50     4428.67     53.60 o 
   2   3   1      370.92      356.64     15.17 o 
   3   3   1      113.51      102.29     10.72 o 
   4   3   1        2.54       -2.24      4.73 o 
   5   3   1      359.23      413.67     19.57 o 
   6   3   1       29.96       27.11      8.50 o 
   7   3   1      170.90      185.10     27.59 o 
   8   3   1        1.41        0.54     13.58 o 
   9   3   1      320.63      235.83     37.12 o 
  10   3   1       25.62       13.32     31.34 o 
  11   3   1        2.25      -24.64     24.64 o 
 -10   4   1      132.25      120.49     61.35 o 
  -9   4   1      291.72      288.15     72.08 o 
  -8   4   1      321.15      468.15     69.19 o 
  -7   4   1       26.08       -2.57     25.56 o 
  -6   4   1       42.91       35.50     15.28 o 
  -5   4   1        0.02        0.48      8.31 o 
  -4   4   1        1.95       -6.66      6.66 o 
  -3   4   1      136.28       95.72     15.63 o 
  -2   4   1     1516.03     1594.78     46.22 o 
  -1   4   1     1004.02      964.66     50.24 o 
   0   4   1       51.21       86.81     18.81 o 
   1   4   1     2137.39     2081.70     39.00 o 
   2   4   1     6030.29     6180.90     74.90 o 
   3   4   1      861.22      908.77     27.62 o 
   4   4   1     1611.09     1618.20     39.33 o 
   5   4   1      834.33      842.33     29.79 o 
   6   4   1        2.23       12.51     10.16 o 
   7   4   1       75.69       72.19     19.19 o 
   8   4   1       51.93       27.45     27.28 o 
   9   4   1        0.14      -12.52     17.59 o 
  10   4   1       25.96       27.15     24.60 o 
  11   4   1       64.58       79.47     45.33 o 
 -10   5   1      133.50      199.09     69.97 o 
  -9   5   1       20.01       28.08     38.27 o 
  -8   5   1      261.01      499.77     74.01 o 
  -7   5   1      967.28      833.39     82.77 o 
  -6   5   1        4.97       -9.51     10.66 o 
  -5   5   1       29.73       35.90     16.79 o 
  -4   5   1       26.20       29.04     11.39 o 
  -3   5   1      540.07      489.61     30.18 o 
  -2   5   1     1045.60     1073.12     41.07 o 
  -1   5   1      899.80      858.21     53.00 o 
   0   5   1      189.55      173.03     25.42 o 
   1   5   1     1003.06     1066.14     79.03 o 
   2   5   1     1444.78     1495.18     37.19 o 
   3   5   1     2806.35     2715.51     56.43 o 
   4   5   1       84.03       83.45     12.91 o 
   5   5   1     1392.98     1384.23     46.01 o 
   6   5   1      427.21      474.67     35.38 o 
   7   5   1      116.36      126.25     25.29 o 
   8   5   1      165.49      134.00     29.42 o 
   9   5   1        4.69       -0.93     30.72 o 
  10   5   1       13.92       23.14     26.99 o 
  -9   6   1      285.93      390.88     84.15 o 
  -8   6   1       11.54       19.50     37.35 o 
  -7   6   1      684.42      794.06     84.56 o 
  -6   6   1      306.51      351.56     34.74 o 
  -5   6   1        0.62        8.12     12.00 o 
  -4   6   1       12.67        9.55     19.84 o 
  -3   6   1       26.00       28.82     12.46 o 
  -2   6   1     1014.65     1015.98     42.93 o 
  -1   6   1      665.21      599.01     48.22 o 
   0   6   1       92.98      101.40     24.23 o 
   1   6   1       28.87       13.95      9.45 o 
   2   6   1        0.25        8.81      5.99 o 
   3   6   1     1714.91     1719.98     45.05 o 
   4   6   1      282.84      318.78     21.31 o 
   5   6   1       34.62       45.49     11.91 o 
   6   6   1      301.94      327.91     31.68 o 
   7   6   1       73.58       54.12     19.31 o 
   8   6   1       76.46       53.31     22.13 o 
   9   6   1        0.76       23.90     21.85 o 
  10   6   1        9.84       20.20     29.00 o 
  -9   7   1      200.29      162.84     68.32 o 
  -8   7   1      216.31      230.89     67.36 o 
  -7   7   1       32.10       -2.84     34.18 o 
  -6   7   1      277.56      327.72     38.05 o 
  -5   7   1       50.85       60.48     21.11 o 
  -4   7   1     1772.80     1759.47     67.43 o 
  -3   7   1      190.09      175.44     25.15 o 
  -2   7   1      881.18      947.20     44.26 o 
  -1   7   1      317.74      286.91     37.21 o 
   0   7   1      210.87      176.93     35.38 o 
   1   7   1      142.10      143.75     22.39 o 
   2   7   1      147.56      143.88     23.31 o 
   3   7   1      626.77      594.79     28.87 o 
   4   7   1     3704.08     3679.17     74.28 o 
   5   7   1     2039.49     2048.23     56.62 o 
   6   7   1       15.26        9.65     14.35 o 
   7   7   1      183.15      190.76     32.00 o 
   8   7   1       95.45      105.69     78.00 o 
   9   7   1       21.25       26.11     38.77 o 
  10   7   1       11.79       40.52     47.86 o 
  -8   8   1      335.03      435.85     87.78 o 
  -7   8   1       19.30       50.01     46.62 o 
  -6   8   1       41.09       84.38     45.61 o 
  -5   8   1      666.10      754.07     74.95 o 
  -4   8   1      122.21      132.26     36.89 o 
  -3   8   1        3.33        5.20     12.47 o 
  -2   8   1       43.89       17.51     13.37 o 
  -1   8   1       64.27       81.97     18.00 o 
   0   8   1      723.20      744.00     66.62 o 
   1   8   1       14.96       25.33     14.50 o 
   2   8   1      336.66      300.51     31.99 o 
   3   8   1       21.80       26.61     15.48 o 
   4   8   1     1847.78     1937.96     75.14 o 
   5   8   1      577.11      607.84     45.00 o 
   6   8   1       77.34      113.70     43.59 o 
   7   8   1       30.51       65.11     39.83 o 
   8   8   1      195.88      331.97     67.27 o 
   9   8   1      131.85      228.04     65.25 o 
  -8   9   1       11.94       28.17     56.39 o 
  -7   9   1      189.66      165.36     64.47 o 
  -6   9   1       10.92       27.63     26.66 o 
  -5   9   1       27.81       35.96     23.17 o 
  -4   9   1       57.04       81.98     25.35 o 
  -3   9   1      764.96      759.33     72.59 o 
  -2   9   1      126.89      116.27     36.98 o 
  -1   9   1        0.60       16.66     20.37 o 
   0   9   1      324.44      295.40     53.87 o 
   1   9   1      127.97      155.89     29.92 o 
   2   9   1       20.59       19.51     16.20 o 
   3   9   1       22.87       23.41     16.63 o 
   4   9   1      217.10      224.77     35.67 o 
   5   9   1      216.73      317.35     43.08 o 
   6   9   1      241.11      211.89     57.68 o 
   7   9   1       64.55       51.94     44.37 o 
   8   9   1       52.41       32.07     45.93 o 
  -6  10   1       41.44       75.62     47.76 o 
  -5  10   1       15.25        8.81     31.71 o 
  -4  10   1       40.69       59.01     34.28 o 
  -3  10   1      114.03       57.58     33.72 o 
  -2  10   1      155.43      189.41     48.36 o 
  -1  10   1      162.90      231.39     52.86 o 
   0  10   1        4.07       -6.79     24.50 o 
   1  10   1      618.02      705.42     76.26 o 
   2  10   1       77.86       70.14     29.69 o 
   3  10   1       16.64       60.20     24.63 o 
   4  10   1       26.84       15.67     41.69 o 
   5  10   1       12.56       27.72     24.19 o 
   6  10   1       24.18       20.69     36.57 o 
   7  10   1      267.05      378.49     82.73 o 
   8  10   1       67.86       63.78     55.89 o 
  -5  11   1      168.63      250.20     66.21 o 
  -4  11   1        0.04       -5.60     26.52 o 
  -3  11   1       85.63       86.67     41.11 o 
  -2  11   1       19.23       25.83     33.86 o 
  -1  11   1      110.39      161.69     50.93 o 
   0  11   1       33.85       36.29     31.80 o 
   1  11   1       70.99       87.55     37.26 o 
   2  11   1       27.26       50.83     24.99 o 
   3  11   1        7.75      -16.08     22.96 o 
   4  11   1       44.86       53.60     29.15 o 
   5  11   1       62.97       99.48     34.63 o 
   6  11   1        3.67      -19.04     44.97 o 
  -4  12   1        9.60      -25.05     32.72 o 
  -3  12   1       12.29       12.16     31.84 o 
  -2  12   1       16.98      -10.74     27.58 o 
  -1  12   1       26.71      -10.83     22.02 o 
   0  12   1      148.46      274.11     63.87 o 
   1  12   1       32.11       27.81     37.17 o 
   2  12   1       39.96       35.10     41.52 o 
   3  12   1      110.75      221.22     45.02 o 
   4  12   1       12.96       15.84     33.43 o 
   5  12   1        0.96       83.42     53.50 o 
  -1  13   1        4.97      -14.13     40.74 o 
   0  13   1       11.09       -5.09     41.02 o 
   1  13   1       67.40      153.76     63.46 o 
   2  13   1       23.76        2.84     48.64 o 
   0 -12   2       10.97      -39.05     41.20 o 
  -4 -11   2       81.60       15.51     49.97 o 
  -3 -11   2       11.29       15.78     30.16 o 
  -2 -11   2        3.73       -5.08     23.34 o 
  -1 -11   2       33.60       45.33     24.81 o 
   0 -11   2       16.68       12.62     38.40 o 
   1 -11   2       38.51       33.36     40.97 o 
   2 -11   2        4.05      -15.33     33.54 o 
   3 -11   2       47.90       18.72     31.84 o 
   4 -11   2       13.90       -6.97     33.82 o 
  -5 -10   2        3.20        4.27     43.18 o 
  -4 -10   2      181.22      302.44     54.44 o 
  -3 -10   2      105.15        9.22    102.99 o 
  -2 -10   2        4.47      -20.28     20.28 o 
  -1 -10   2       34.73       42.97     33.27 o 
   0 -10   2       29.22       -6.99     19.66 o 
   1 -10   2       10.35      -12.94     25.88 o 
   2 -10   2       72.59       13.08     30.97 o 
   3 -10   2       14.24        9.77     26.29 o 
   4 -10   2        1.68       -8.95     23.68 o 
   5 -10   2       66.23      -21.70     29.64 o 
   6 -10   2       37.73       33.82     45.24 o 
  -7  -9   2        1.65       12.89     45.75 o 
  -6  -9   2       49.09       18.45     42.17 o 
  -5  -9   2       22.53       10.19     37.12 o 
  -4  -9   2       15.29       -5.12     27.05 o 
  -3  -9   2      378.29      489.59     50.33 o 
  -2  -9   2      348.49      356.32     46.94 o 
  -1  -9   2        4.07       -0.86     19.42 o 
   0  -9   2       16.84        5.00     17.23 o 
   1  -9   2       32.22       59.14     35.65 o 
   2  -9   2       81.43      109.25     41.85 o 
   3  -9   2       73.93       38.45     33.31 o 
   4  -9   2       63.31       75.62     35.65 o 
   5  -9   2       11.56       25.47     33.45 o 
   6  -9   2       27.25      -12.34     34.14 o 
   7  -9   2        5.69       35.15     32.99 o 
  -8  -8   2       11.30      -41.16     41.16 o 
  -7  -8   2        8.26       28.68     40.97 o 
  -6  -8   2        6.27       19.18     36.57 o 
  -5  -8   2       23.33      -27.03     27.03 o 
  -4  -8   2       44.76       68.44     45.47 o 
  -3  -8   2       19.59       -0.12     16.97 o 
  -2  -8   2      114.27      101.38     26.57 o 
  -1  -8   2      244.99      217.98     51.46 o 
   0  -8   2       87.77       88.94     23.88 o 
   1  -8   2        2.56       26.93     25.01 o 
   2  -8   2      154.98      138.89     40.52 o 
   3  -8   2      162.14      133.38     39.92 o 
   4  -8   2       16.99       53.68     30.93 o 
   5  -8   2      132.97      111.77     40.65 o 
   6  -8   2        0.57       -1.28     27.67 o 
   7  -8   2       15.63       55.47     39.64 o 
  -8  -7   2        2.36        9.86     43.27 o 
  -7  -7   2       15.22       52.54     37.26 o 
  -6  -7   2        5.89      -25.74     25.74 o 
  -5  -7   2        0.50      -17.80     24.18 o 
  -4  -7   2      506.86      525.45     41.92 o 
  -3  -7   2     2764.41     2877.65     92.61 o 
  -2  -7   2      603.39      698.49     46.51 o 
  -1  -7   2     1061.01     1105.74     92.11 o 
   0  -7   2      190.32      238.94     32.93 o 
   1  -7   2        0.20      -10.86     11.49 o 
   2  -7   2      128.24      114.02     35.01 o 
   3  -7   2       12.23       31.16     21.61 o 
   4  -7   2      274.25      344.91     59.33 o 
   5  -7   2      490.32      551.66     64.19 o 
   6  -7   2        1.82       -3.12     23.22 o 
   7  -7   2       13.41       31.34     34.73 o 
  -9  -6   2       99.25      120.40     61.48 o 
  -8  -6   2       10.15       -6.93     36.62 o 
  -7  -6   2        4.10        6.65     26.20 o 
  -6  -6   2      171.07      168.90     50.01 o 
  -5  -6   2       30.79       73.74     32.30 o 
  -4  -6   2       43.61       61.77     19.40 o 
  -3  -6   2       78.90      128.39     23.32 o 
  -2  -6   2        5.39       -9.35     11.04 o 
  -1  -6   2      354.85      379.18     30.85 o 
   0  -6   2     1178.68     1189.59     60.15 o 
   1  -6   2      124.94      157.46     40.88 o 
   2  -6   2        1.29       12.31     17.18 o 
   3  -6   2       36.71       40.79     14.24 o 
   4  -6   2      396.14      396.72     34.64 o 
   5  -6   2      909.98     1052.55     54.75 o 
   6  -6   2       89.28      134.30     28.67 o 
   7  -6   2        9.37       13.61     19.84 o 
   8  -6   2        1.42      -18.08     39.87 o 
   9  -6   2        4.05       44.19     49.14 o 
  -9  -5   2      122.86      129.90     53.27 o 
  -8  -5   2       73.86       75.20     40.47 o 
  -7  -5   2      161.56      216.34     52.58 o 
  -6  -5   2       33.46       57.68     30.15 o 
  -5  -5   2       14.12        9.35     15.21 o 
  -4  -5   2      383.01      370.34     23.21 o 
  -3  -5   2        1.68       -4.48      6.90 o 
  -2  -5   2     1844.53     1763.53     59.55 o 
  -1  -5   2        8.25        9.18     10.71 o 
   0  -5   2       26.80        0.84      7.73 o 
   1  -5   2      894.92      863.70     42.52 o 
   2  -5   2      292.59      265.75     20.76 o 
   3  -5   2        8.10       -4.25      8.18 o 
   4  -5   2      275.57      288.87     26.60 o 
   5  -5   2      172.05      175.01     25.45 o 
   6  -5   2      185.10      262.62     34.90 o 
   7  -5   2      107.28      107.17     25.50 o 
   8  -5   2        7.03       10.14     35.33 o 
   9  -5   2        1.68       15.33     40.93 o 
  10  -5   2       35.81       79.24     56.21 o 
 -10  -4   2        6.39       -5.51     42.03 o 
  -9  -4   2        2.40      -16.37     21.14 o 
  -8  -4   2      182.88      242.37     38.70 o 
  -7  -4   2      441.36      457.49     44.42 o 
  -6  -4   2      251.08      271.30     31.93 o 
  -5  -4   2      278.10      334.38     31.83 o 
  -4  -4   2      171.02      166.43     16.84 o 
  -3  -4   2        2.61        4.17      6.74 o 
  -2  -4   2      196.14      195.13     13.38 o 
  -1  -4   2     2451.90     2402.18     63.27 o 
   0  -4   2      433.61      475.06     28.47 o 
   1  -4   2     1514.81     1459.04     30.48 o 
   2  -4   2     2189.18     2168.36     52.92 o 
   3  -4   2      491.35      489.50     29.02 o 
   4  -4   2       14.59       24.08     11.55 o 
   5  -4   2      800.32      818.77     71.05 o 
   6  -4   2      342.04      353.95     31.49 o 
   7  -4   2       33.84       17.56     37.90 o 
   8  -4   2       14.15       -7.43     29.87 o 
   9  -4   2        4.01      -10.37     36.75 o 
  10  -4   2       11.90      -20.97     38.63 o 
 -10  -3   2       83.40      119.43     35.28 o 
  -9  -3   2        3.89      -18.79     20.31 o 
  -8  -3   2       14.14       -7.85     28.93 o 
  -7  -3   2      239.52      276.62     36.48 o 
  -6  -3   2     1157.83     1098.79     72.86 o 
  -5  -3   2       18.03       46.57     14.71 o 
  -4  -3   2      173.38      178.22     15.49 o 
  -3  -3   2      494.90      494.47     28.55 o 
  -2  -3   2      655.05      689.24     22.52 o 
  -1  -3   2      576.15      554.04     27.25 o 
   0  -3   2      995.96      846.08     45.06 o 
   1  -3   2      250.88      202.23     18.53 o 
   2  -3   2     1902.54     1787.60     45.26 o 
   3  -3   2      634.93      583.74     31.61 o 
   4  -3   2      267.74      277.98     23.24 o 
   5  -3   2       68.40       70.55     15.19 o 
   6  -3   2      935.56      958.20     80.00 o 
   7  -3   2      765.73      732.93     42.53 o 
   8  -3   2       37.38       47.63     35.01 o 
   9  -3   2       77.44      140.54     48.82 o 
  10  -3   2       13.62      -32.16     37.35 o 
  11  -3   2       55.64       69.01     60.57 o 
 -10  -2   2       12.15       29.17     24.78 o 
  -9  -2   2      133.58      158.24     34.76 o 
  -8  -2   2      190.11      205.74     49.37 o 
  -7  -2   2       89.08      134.12     36.25 o 
  -6  -2   2     1349.31     1383.07     84.24 o 
  -5  -2   2     1564.81     1683.70     84.10 o 
  -4  -2   2      211.36      217.70     14.40 o 
  -3  -2   2     7466.12     8118.73     88.84 o 
  -2  -2   2       77.36       71.46      9.04 o 
  -1  -2   2       10.12       14.32      4.40 o 
   0  -2   2     1754.02     1589.83     40.37 o 
   1  -2   2       53.29       51.46      6.54 o 
   2  -2   2      303.00      305.63     17.92 o 
   3  -2   2     1248.46     1272.66     40.45 o 
   4  -2   2     4222.10     4532.41     86.06 o 
   5  -2   2       78.09       81.93     15.06 o 
   6  -2   2      102.46      105.12     17.28 o 
   7  -2   2      636.23      727.79     80.94 o 
   8  -2   2      411.90      374.46     58.04 o 
   9  -2   2        0.81        2.75     29.32 o 
  10  -2   2        9.25        3.81     36.62 o 
  11  -2   2        0.27      -18.26     46.48 o 
 -10  -1   2      209.44      162.43     52.72 o 
  -9  -1   2      209.00      225.52     58.55 o 
  -8  -1   2      302.10      348.49     63.41 o 
  -7  -1   2       43.86       54.33     27.25 o 
  -6  -1   2      121.00       88.42     28.68 o 
  -5  -1   2     2319.93     2451.24    102.32 o 
  -4  -1   2      590.74      543.45     42.53 o 
  -3  -1   2       67.41       51.66      8.96 o 
  -2  -1   2       76.71       80.76      9.50 o 
  -1  -1   2       34.16       46.03      6.06 o 
   0  -1   2      316.60      273.56     14.86 o 
   1  -1   2      538.84      490.32     14.19 o 
   2  -1   2        2.46        2.92      4.36 o 
   3  -1   2      473.88      446.42     22.41 o 
   4  -1   2      883.09      955.00     67.77 o 
   5  -1   2      434.43      423.63     25.17 o 
   6  -1   2     1154.03     1213.99     44.67 o 
   7  -1   2       83.58       94.93     34.55 o 
   8  -1   2     2216.24     2010.26    120.86 o 
   9  -1   2      625.70      653.29     79.75 o 
  10  -1   2       99.47      132.56     51.30 o 
  11  -1   2        0.03      -23.63     40.88 o 
 -10   0   2       70.86       12.34     24.59 o 
  -9   0   2       68.34       98.19     41.80 o 
  -8   0   2      361.20      385.74     59.42 o 
  -7   0   2       56.30       55.24     26.29 o 
  -6   0   2       27.80        9.91     19.55 o 
  -5   0   2     1112.87     1106.07     69.33 o 
  -4   0   2     5615.11     5724.45    148.25 o 
  -3   0   2     2079.43     2144.13     35.41 o 
  -2   0   2     2077.31     2174.77     37.62 o 
  -1   0   2        0.29        0.87      5.74 o 
   0   0   2    10269.19    10940.64    153.99 o 
   1   0   2     3634.99     3476.86     37.13 o 
   2   0   2     1779.73     1867.31     39.40 o 
   3   0   2        4.42        0.27      4.56 o 
   4   0   2      230.45      232.12     23.15 o 
   5   0   2      811.96      847.31     32.95 o 
   6   0   2     1404.24     1508.62     46.31 o 
   7   0   2     1501.54     1509.57     95.71 o 
   8   0   2     2115.11     2139.88    123.89 o 
   9   0   2      896.06      996.55     95.39 o 
  10   0   2       18.99       13.17     40.52 o 
  11   0   2       18.20      -14.59     29.82 o 
 -10   1   2      102.16      -25.01     25.01 o 
  -9   1   2       14.52       58.13     34.14 o 
  -8   1   2       55.14       66.35     31.84 o 
  -7   1   2       31.76       61.71     26.93 o 
  -6   1   2       11.75       -8.35     12.62 o 
  -5   1   2      806.52      818.56     60.93 o 
  -4   1   2     2528.13     2506.70     41.76 o 
  -3   1   2     1722.00     1610.41     53.55 o 
  -2   1   2       30.49       34.20      6.34 o 
  -1   1   2     2454.04     2482.16     37.81 o 
   0   1   2     3695.23     3726.86     71.99 o 
   1   1   2     4992.64     5289.82     86.26 o 
   2   1   2       42.01       39.19      4.58 o 
   3   1   2      129.32      117.58     15.03 o 
   4   1   2      879.10      940.42     31.15 o 
   5   1   2      427.11      443.35     32.76 o 
   6   1   2     1083.95     1128.61     59.26 o 
   7   1   2      724.56      640.54     61.25 o 
   8   1   2        4.72       10.74     19.04 o 
   9   1   2      298.48      281.50     59.10 o 
  11   1   2       21.00      -17.94     25.05 o 
 -10   2   2       16.62       14.13     26.93 o 
  -9   2   2        0.31       26.52     29.78 o 
  -8   2   2       88.94       77.50     35.74 o 
  -7   2   2      245.46      261.63     53.04 o 
  -6   2   2      644.73      707.76     65.02 o 
  -5   2   2     1706.74     1919.18     94.43 o 
  -4   2   2      462.98      593.25     45.29 o 
  -3   2   2     5254.59     5474.51    110.35 o 
  -2   2   2     6592.88     6781.29    130.75 o 
  -1   2   2      208.47      184.87     16.43 o 
   0   2   2      471.03      458.38     25.19 o 
   1   2   2     1112.78     1016.44     29.48 o 
   2   2   2      134.25      135.19      7.90 o 
   3   2   2      899.44      915.42     19.66 o 
   4   2   2       83.85      108.09     14.40 o 
   5   2   2       95.27      120.99     11.36 o 
   6   2   2       60.18       79.26     20.23 o 
   7   2   2      134.23      161.65     37.40 o 
   8   2   2     2034.42     2187.00    123.15 o 
   9   2   2       34.33       58.78     31.66 o 
  10   2   2      294.76      358.63     70.84 o 
 -10   3   2        0.67       11.88     28.72 o 
  -9   3   2       81.79       74.74     40.29 o 
  -8   3   2       43.67       35.93     34.46 o 
  -7   3   2      389.99      372.71     56.62 o 
  -6   3   2        2.27       23.49     22.62 o 
  -5   3   2      680.41      715.20     32.82 o 
  -4   3   2     1226.68     1143.62     39.82 o 
  -3   3   2     3457.69     3863.91    101.54 o 
  -2   3   2     3351.69     3236.74     61.92 o 
  -1   3   2     1111.61      943.51     42.21 o 
   0   3   2       16.17       29.55     10.37 o 
   1   3   2       95.19      102.33      8.87 o 
   2   3   2      207.62      188.45     29.92 o 
   3   3   2     2296.55     2455.08     41.90 o 
   4   3   2     2327.90     2535.41     48.19 o 
   5   3   2      286.14      317.54     18.11 o 
   6   3   2        2.49        0.34      6.98 o 
   7   3   2       80.16       70.73     18.38 o 
   8   3   2      631.06      658.28     43.57 o 
   9   3   2      474.01      452.18     42.89 o 
  10   3   2        7.24       49.51     32.94 o 
 -10   4   2       84.71      140.91     55.93 o 
  -9   4   2      179.30      117.74     54.10 o 
  -8   4   2        0.30        5.41     29.78 o 
  -7   4   2       33.08       65.84     32.26 o 
  -6   4   2       23.54       49.92     25.65 o 
  -5   4   2       22.22       21.36     11.31 o 
  -4   4   2      356.38      306.84     24.91 o 
  -3   4   2     1037.70      952.38     38.26 o 
  -2   4   2      105.35       84.69     21.84 o 
  -1   4   2     3529.88     3324.37     92.82 o 
   0   4   2      517.41      416.12     32.26 o 
   1   4   2       53.05       51.77      8.38 o 
   2   4   2      459.91      531.38     38.48 o 
   3   4   2     1597.83     1686.90     37.88 o 
   4   4   2      924.11      878.85     28.64 o 
   5   4   2       20.85       19.90     10.54 o 
   6   4   2       22.33       27.44      9.45 o 
   7   4   2       22.20       17.05     12.31 o 
   8   4   2        4.82        8.00     14.89 o 
   9   4   2       99.43      102.90     26.38 o 
  10   4   2      278.79      237.68     57.13 o 
  11   4   2       28.80      -17.16     28.40 o 
 -10   5   2       25.32       24.32     50.38 o 
  -9   5   2       74.49      117.10     54.01 o 
  -8   5   2       75.14       83.42     43.86 o 
  -7   5   2       21.79       40.06     30.42 o 
  -6   5   2        0.09       -9.59     20.23 o 
  -5   5   2       99.00       72.42     19.36 o 
  -4   5   2       33.16       21.45     12.23 o 
  -3   5   2     1899.93     1883.17     57.92 o 
  -2   5   2     1006.92      998.81     40.11 o 
  -1   5   2      887.29      786.95     50.10 o 
   0   5   2      380.09      249.93     29.00 o 
   1   5   2      950.58      855.38     35.85 o 
   2   5   2       73.36       55.71      9.88 o 
   3   5   2       31.64       36.56      8.92 o 
   4   5   2      881.53      855.28     30.36 o 
   5   5   2     1208.48     1098.57     35.86 o 
   6   5   2        0.38        6.20      8.04 o 
   7   5   2      338.46      290.14     34.92 o 
   8   5   2      306.77      326.33     66.65 o 
   9   5   2        0.43      -26.54     26.54 o 
  10   5   2      333.60      365.19     69.93 o 
  11   5   2       62.97       95.90     48.87 o 
  -9   6   2        0.34       19.87     45.79 o 
  -8   6   2      214.90      150.31     56.67 o 
  -7   6   2      255.91      255.53     59.42 o 
  -6   6   2       90.35       80.33     20.50 o 
  -5   6   2       14.77       15.94     12.48 o 
  -4   6   2       39.61       37.79     19.02 o 
  -3   6   2     1123.52      999.43     91.58 o 
  -2   6   2     2047.85     1906.37     59.38 o 
  -1   6   2      507.03      479.44     42.40 o 
   0   6   2      942.64      801.08     54.51 o 
   1   6   2      249.07      202.22     21.07 o 
   2   6   2      397.93      371.41     20.99 o 
   3   6   2       76.37       76.69     12.70 o 
   4   6   2        0.13       11.93      7.71 o 
   5   6   2      231.92      219.27     24.82 o 
   6   6   2        1.12       -2.49      8.36 o 
   7   6   2        0.64      -11.15     12.36 o 
   8   6   2       22.77       37.85     19.09 o 
   9   6   2        1.32      -17.62     17.62 o 
  10   6   2       68.17       68.50     37.30 o 
  -9   7   2       85.36      179.18     67.22 o 
  -8   7   2       28.33       25.69     44.64 o 
  -7   7   2      288.84      417.22     75.94 o 
  -6   7   2       40.48       72.36     21.52 o 
  -5   7   2      194.09      224.49     31.84 o 
  -4   7   2      326.59      319.28     40.61 o 
  -3   7   2      266.11      251.42     27.88 o 
  -2   7   2      237.86      183.81     24.71 o 
  -1   7   2      620.20      489.07     48.09 o 
   0   7   2       10.32        3.21     12.11 o 
   1   7   2      158.38      160.97     23.65 o 
   2   7   2     1063.43     1181.66     51.49 o 
   3   7   2      144.84      172.43     19.07 o 
   4   7   2       44.13       34.24     11.47 o 
   5   7   2       81.69       76.52     15.51 o 
   6   7   2      297.72      315.62     35.10 o 
   7   7   2      263.54      318.39     45.56 o 
   8   7   2       58.75       38.58     42.19 o 
   9   7   2       35.71       47.95     27.57 o 
  10   7   2        2.46       32.81     33.13 o 
  -8   8   2       29.40       74.65     47.49 o 
  -7   8   2       17.49       31.38     40.97 o 
  -6   8   2      266.15      348.27     43.47 o 
  -5   8   2        1.95       -8.07     16.13 o 
  -4   8   2        1.28       -2.41     14.71 o 
  -3   8   2     1353.60     1304.28     58.21 o 
  -2   8   2        8.58       10.06     10.96 o 
  -1   8   2      234.71      287.92     49.37 o 
   0   8   2      851.03      769.65     64.88 o 
   1   8   2        3.63        7.02     15.74 o 
   2   8   2       90.03      118.09     39.48 o 
   3   8   2        1.36       10.93     10.26 o 
   4   8   2        2.24        2.66      8.99 o 
   5   8   2      561.42      562.45     32.78 o 
   6   8   2      238.15      280.70     27.40 o 
   7   8   2       82.19      106.68     26.70 o 
   8   8   2       29.31       29.00     37.40 o 
   9   8   2        0.84       16.52     39.51 o 
  -8   9   2        3.20       70.94     58.23 o 
  -7   9   2       28.55       27.85     40.84 o 
  -6   9   2      317.73      380.02     48.62 o 
  -5   9   2      299.40      360.10     42.25 o 
  -4   9   2       43.44       82.30     24.01 o 
  -3   9   2        0.20        2.24     14.73 o 
  -2   9   2       59.92       43.58     38.31 o 
  -1   9   2      413.04      308.43     54.01 o 
   0   9   2      356.30      344.54     48.96 o 
   1   9   2      421.48      367.57     52.40 o 
   2   9   2       16.60       -3.32     14.03 o 
   3   9   2       66.90      110.24     31.18 o 
   4   9   2      245.69      240.47     53.59 o 
   5   9   2      222.64      214.52     35.40 o 
   6   9   2       41.19       71.58     40.47 o 
   7   9   2      152.96      193.26     56.12 o 
   8   9   2       48.18        7.75     43.45 o 
   9   9   2        5.76       -3.58     45.70 o 
  -6  10   2       12.11        3.58     35.88 o 
  -5  10   2      123.71      187.62     52.26 o 
  -4  10   2       35.05       51.89     35.97 o 
  -3  10   2        0.41       20.83     27.12 o 
  -2  10   2       27.90       44.46     28.36 o 
  -1  10   2        0.10       11.88     26.93 o 
   0  10   2        5.16      -22.99     22.99 o 
   1  10   2      363.98      371.24     64.15 o 
   2  10   2       24.39       39.08     18.76 o 
   3  10   2       76.86      122.82     37.60 o 
   4  10   2       20.75       40.61     22.04 o 
   5  10   2       65.88       77.37     27.77 o 
   6  10   2       28.02      -15.69     33.04 o 
   7  10   2       41.58       28.95     43.41 o 
   8  10   2        3.62      -21.47     43.64 o 
  -6  11   2      156.57      226.30     68.18 o 
  -5  11   2       13.78       26.47     34.18 o 
  -4  11   2      213.47      316.46     68.73 o 
  -3  11   2       40.99       49.46     38.54 o 
  -2  11   2        4.68       32.90     32.30 o 
  -1  11   2       14.39       -9.64     27.21 o 
   0  11   2       18.85        4.27     25.19 o 
   1  11   2       31.14       50.93     37.53 o 
   2  11   2       58.33       89.06     40.70 o 
   3  11   2       37.18       44.99     25.01 o 
   4  11   2        0.27       -9.37     24.09 o 
   5  11   2       11.19       25.19     28.27 o 
   6  11   2       49.74        6.19     39.51 o 
   7  11   2      117.48      157.38     65.20 o 
  -4  12   2       10.88       24.55     43.86 o 
  -3  12   2      166.13       20.60     30.60 o 
  -2  12   2       24.21        6.56     24.64 o 
  -1  12   2       14.69       16.75     22.62 o 
   0  12   2        1.58       -5.23     32.90 o 
   1  12   2        0.15      -24.18     27.90 o 
   2  12   2       38.59       42.99     41.98 o 
   3  12   2       43.47      127.01     51.71 o 
   4  12   2       20.95       16.36     29.87 o 
   5  12   2       25.21       44.08     35.57 o 
   6  12   2      114.06      182.34     68.41 o 
  -2  13   2       77.45      -29.59     29.59 o 
  -1  13   2       51.75      -29.82     31.80 o 
   0  13   2        0.10        2.98     37.85 o 
   1  13   2        0.21      -17.62     39.51 o 
   2  13   2       20.05       22.99     42.58 o 
   3  13   2       85.80      121.00     60.89 o 
   4  13   2       58.01       77.50     57.63 o 
  -2 -11   3       88.22       54.99     68.78 o 
  -1 -11   3        0.64        3.23     27.58 o 
   0 -11   3        0.14        3.03     42.08 o 
   1 -11   3        2.78      -21.43     33.45 o 
   2 -11   3        6.94       21.20     38.50 o 
   3 -11   3       46.53        5.05     35.70 o 
  -4 -10   3       23.52      -29.04     29.04 o 
  -3 -10   3       28.18       17.86     29.05 o 
  -2 -10   3      114.53       33.68     51.28 o 
  -1 -10   3       44.70       24.70     44.83 o 
   0 -10   3        6.97       12.13     22.54 o 
   1 -10   3       29.66       10.92     31.52 o 
   2 -10   3        0.24      -11.84     29.04 o 
   3 -10   3       10.61       -3.58     28.08 o 
   4 -10   3      148.06       -0.83     30.70 o 
   5 -10   3       15.85      -15.78     31.25 o 
  -6  -9   3       29.08       31.06     46.43 o 
  -5  -9   3       46.71       79.38     56.21 o 
  -4  -9   3       37.66        3.58     27.99 o 
  -3  -9   3        0.26       -7.70     22.63 o 
  -2  -9   3        1.34       -1.02     21.83 o 
  -1  -9   3       38.95       52.76     24.83 o 
   0  -9   3       82.99      109.36     53.16 o 
   1  -9   3       16.95       30.74     29.37 o 
   2  -9   3       61.25      118.29     41.20 o 
   3  -9   3        8.03        3.21     28.77 o 
   4  -9   3       52.17       75.52     40.06 o 
   5  -9   3       76.04        9.86     27.25 o 
   6  -9   3        1.54       46.39     41.11 o 
  -7  -8   3       26.99       66.81     46.39 o 
  -6  -8   3        1.46      -12.07     37.76 o 
  -5  -8   3       39.12       22.30     40.79 o 
  -4  -8   3      223.06      271.03     42.13 o 
  -3  -8   3      140.72      171.34     34.04 o 
  -2  -8   3       87.08      107.85     35.49 o 
  -1  -8   3      385.65      454.26     43.51 o 
   0  -8   3      567.40      658.97     50.90 o 
   1  -8   3      147.87      160.98     30.85 o 
   2  -8   3       23.85       46.11     30.83 o 
   3  -8   3      123.57      116.22     40.19 o 
   4  -8   3      219.90      209.18     52.49 o 
   5  -8   3      317.11      382.81     71.30 o 
   6  -8   3      128.28      130.72     45.33 o 
   7  -8   3       40.05       48.22     37.35 o 
  -8  -7   3        0.74      -21.24     45.47 o 
  -7  -7   3      189.23      159.17     61.07 o 
  -6  -7   3       53.47       32.03     40.10 o 
  -5  -7   3       17.56      -23.35     30.60 o 
  -4  -7   3       83.23       89.84     24.59 o 
  -3  -7   3      411.65      449.04     42.01 o 
  -2  -7   3        3.34       17.62     14.47 o 
  -1  -7   3        6.90        4.03     14.79 o 
   0  -7   3      271.24      278.81     36.74 o 
   1  -7   3      392.18      438.47     49.21 o 
   2  -7   3        1.32       30.65     24.59 o 
   3  -7   3       13.58       -0.37     16.66 o 
   4  -7   3      220.95      264.20     54.05 o 
   5  -7   3       77.42       91.17     36.11 o 
   6  -7   3      178.01      200.42     52.58 o 
   7  -7   3       47.02       70.94     38.22 o 
  -8  -6   3       12.41       16.24     42.44 o 
  -7  -6   3       37.98       68.23     41.02 o 
  -6  -6   3      268.63      354.77     72.04 o 
  -5  -6   3      252.91      314.72     62.86 o 
  -4  -6   3      171.61      155.12     33.38 o 
  -3  -6   3      740.02      661.88     59.03 o 
  -2  -6   3       76.18       90.52     20.75 o 
  -1  -6   3     1391.12     1326.24     65.98 o 
   0  -6   3        0.21      -10.25     10.25 o 
   1  -6   3      374.78      376.81     60.61 o 
   2  -6   3      218.34      233.69     45.79 o 
   3  -6   3        4.39      -12.71     15.69 o 
   4  -6   3      261.65      316.96     47.63 o 
   5  -6   3        0.16      -17.25     17.25 o 
   6  -6   3        0.50       -3.68     15.73 o 
   7  -6   3      135.08      145.50     31.94 o 
   8  -6   3        8.60       13.86     42.72 o 
   9  -6   3       17.64       42.21     51.07 o 
  -9  -5   3        0.15      -16.38     41.52 o 
  -8  -5   3        1.47       -4.73     33.36 o 
  -7  -5   3       53.79       20.60     34.14 o 
  -6  -5   3       36.55       98.56     39.60 o 
  -5  -5   3       40.16       25.56     29.00 o 
  -4  -5   3       47.99       32.24     15.55 o 
  -3  -5   3       25.71       36.02     15.01 o 
  -2  -5   3       52.14       37.59     26.06 o 
  -1  -5   3     1377.44     1455.60    128.34 o 
   0  -5   3     1071.01     1015.58     64.31 o 
   1  -5   3     1156.86     1232.17     52.56 o 
   2  -5   3     1315.17     1382.06     58.25 o 
   3  -5   3      368.51      376.98     27.44 o 
   4  -5   3       50.87       64.10     16.70 o 
   5  -5   3       54.95       46.50     17.28 o 
   6  -5   3       14.40       32.24     16.32 o 
   7  -5   3      242.14      326.13     54.83 o 
   8  -5   3      480.65      575.56     79.20 o 
   9  -5   3       77.37      128.11     60.15 o 
  10  -5   3        0.26       -4.63     51.07 o 
  -9  -4   3        6.55       -5.32     38.22 o 
  -8  -4   3        3.36        9.50     33.40 o 
  -7  -4   3        6.92        1.65     26.20 o 
  -6  -4   3        0.30       -3.10     15.14 o 
  -5  -4   3       74.35       90.00     20.10 o 
  -4  -4   3      439.77      441.11     34.05 o 
  -3  -4   3      406.32      425.89     22.45 o 
  -2  -4   3       31.97       23.28      7.65 o 
  -1  -4   3      460.87      479.07     30.38 o 
   0  -4   3     1420.28     1372.68     74.31 o 
   1  -4   3      178.41      133.50     41.23 o 
   2  -4   3       32.65       32.90      9.27 o 
   3  -4   3      692.95      680.81     34.01 o 
   4  -4   3      127.49      129.21     19.74 o 
   5  -4   3      164.35      158.35     23.76 o 
   6  -4   3       61.23       66.19     17.44 o 
   7  -4   3      155.77      175.62     29.29 o 
   8  -4   3      412.03      339.03     68.27 o 
   9  -4   3        2.90       -0.64     41.48 o 
  10  -4   3        6.85      -22.71     44.46 o 
 -10  -3   3        0.69       -9.04     30.41 o 
  -9  -3   3      115.72      143.53     35.21 o 
  -8  -3   3       79.65       86.11     29.07 o 
  -7  -3   3       16.62        1.60     16.74 o 
  -6  -3   3        1.13      -11.31     13.05 o 
  -5  -3   3        0.86        9.72     12.22 o 
  -4  -3   3      139.98      137.15     16.25 o 
  -3  -3   3      106.39      105.58     13.33 o 
  -2  -3   3      449.34      413.92     29.90 o 
  -1  -3   3      501.74      465.69     27.54 o 
   0  -3   3     1201.27     1113.86     82.66 o 
   1  -3   3     6336.02     6218.17     68.78 o 
   2  -3   3      157.23      168.13     12.42 o 
   3  -3   3     1900.23     2013.61     86.83 o 
   4  -3   3      324.14      322.93     24.72 o 
   5  -3   3        1.10       -7.00      7.00 o 
   6  -3   3       76.88      105.59     19.83 o 
   7  -3   3        0.16       18.12     27.74 o 
   8  -3   3       14.47       10.42     27.58 o 
   9  -3   3       85.66       96.54     46.85 o 
  10  -3   3       52.17       63.73     50.56 o 
  11  -3   3       13.89      -12.85     52.95 o 
 -10  -2   3      172.93      191.11     43.85 o 
  -9  -2   3      196.58      335.33     49.66 o 
  -8  -2   3      178.13      213.71     37.13 o 
  -7  -2   3      190.25      210.22     34.01 o 
  -6  -2   3      265.84      226.07     43.73 o 
  -5  -2   3        3.98        9.94     11.16 o 
  -4  -2   3      423.49      404.30     31.41 o 
  -3  -2   3      305.23      288.81     16.98 o 
  -2  -2   3      825.73      848.51     25.74 o 
  -1  -2   3      803.22      738.30     22.88 o 
   0  -2   3      356.85      370.89     21.85 o 
   1  -2   3     1358.27     1246.78     26.41 o 
   2  -2   3     4358.92     4212.17     63.67 o 
   3  -2   3      113.44      118.06     16.07 o 
   4  -2   3        3.38       -3.85      6.06 o 
   5  -2   3      104.68       99.61     16.77 o 
   6  -2   3      159.69      163.93     20.23 o 
   7  -2   3       90.53       81.48     19.25 o 
   8  -2   3       37.33       47.99     32.94 o 
   9  -2   3        1.56      -13.63     26.57 o 
  10  -2   3        8.11       53.23     45.98 o 
  11  -2   3        4.64       13.35     46.94 o 
 -10  -1   3      434.01      556.06     84.38 o 
  -9  -1   3        1.88       18.40     32.03 o 
  -8  -1   3      380.76      428.09     61.90 o 
  -7  -1   3      254.09      280.40     52.72 o 
  -6  -1   3       23.53       70.16     26.43 o 
  -5  -1   3       57.84       67.59     21.75 o 
  -4  -1   3      118.52      109.23     14.11 o 
  -3  -1   3       17.39        7.74      7.10 o 
  -2  -1   3       65.52       61.73     16.27 o 
  -1  -1   3        8.80       13.74      4.50 o 
   0  -1   3      901.80      815.40     28.43 o 
   1  -1   3      518.40      489.18     15.93 o 
   2  -1   3     1774.54     1706.75     51.89 o 
   3  -1   3     3772.63     3792.05    104.02 o 
   4  -1   3       91.89       89.86     14.68 o 
   5  -1   3      310.33      294.78     22.96 o 
   6  -1   3      459.45      459.67     66.37 o 
   7  -1   3      223.84      208.14     23.05 o 
   8  -1   3      776.92      894.41     83.28 o 
   9  -1   3        1.84       -9.08     27.58 o 
  10  -1   3      125.63      103.28     51.11 o 
  11  -1   3       30.84       47.12     54.51 o 
 -10   0   3      211.54       88.46     44.55 o 
  -9   0   3      254.81      303.29     66.44 o 
  -8   0   3        0.52        0.87     23.40 o 
  -7   0   3      144.92      146.97     40.33 o 
  -6   0   3     1398.12     1508.61     92.04 o 
  -5   0   3     1130.49     1011.32     68.14 o 
  -4   0   3      251.68      225.70     30.97 o 
  -3   0   3       59.14       50.12      8.82 o 
  -2   0   3      387.71      371.23     18.63 o 
  -1   0   3      895.01      918.41     39.14 o 
   0   0   3     3054.82     3171.66     78.78 o 
   1   0   3    44647.84    45506.59    380.63 o 
   2   0   3     3747.20     3874.72     67.47 o 
   3   0   3     6371.38     6478.96     95.64 o 
   4   0   3     1177.87     1085.13     41.55 o 
   5   0   3       34.19       31.57     11.06 o 
   6   0   3      459.42      452.31     57.35 o 
   7   0   3      377.54      423.68     29.00 o 
   8   0   3      147.22      187.76     48.32 o 
   9   0   3        6.63       25.33     30.79 o 
  10   0   3        1.81        1.88     28.13 o 
  11   0   3       38.82       58.18     50.56 o 
 -10   1   3       38.13      -26.20     26.20 o 
  -9   1   3      318.66      401.67     75.75 o 
  -8   1   3      297.44      289.39     61.44 o 
  -7   1   3       19.66        4.63     23.03 o 
  -6   1   3      189.63      241.49     45.20 o 
  -5   1   3      274.32      276.40     37.95 o 
  -4   1   3     1226.60     1244.13     32.00 o 
  -3   1   3      287.89      273.65     15.65 o 
  -2   1   3     2310.19     2434.36     37.21 o 
  -1   1   3        5.11       -3.90      5.92 o 
   0   1   3     3380.32     3218.42     75.52 o 
   1   1   3    17070.73    17951.06    173.67 o 
   2   1   3      545.63      503.74     22.09 o 
   3   1   3      478.35      440.02     21.97 o 
   4   1   3     4172.83     4029.73     74.81 o 
   5   1   3     1930.32     1887.43     52.24 o 
   6   1   3        0.28       -6.31      6.88 o 
   7   1   3       20.38       11.36     11.52 o 
   8   1   3       90.49       82.04     36.11 o 
   9   1   3     1258.38     1431.94    110.35 o 
  10   1   3       15.70       -7.94     27.25 o 
  11   1   3       16.23      -14.27     24.41 o 
 -10   2   3       44.82       11.70     31.57 o 
  -9   2   3       53.68       18.26     29.87 o 
  -8   2   3      364.87      332.70     65.89 o 
  -7   2   3      641.24      548.77     64.10 o 
  -6   2   3      598.05      593.69     59.05 o 
  -5   2   3      777.06      865.23     65.48 o 
  -4   2   3      954.08      970.36     32.35 o 
  -3   2   3     1748.49     1675.28     42.06 o 
  -2   2   3      112.33      103.65     11.83 o 
  -1   2   3     2373.49     2383.83     44.88 o 
   0   2   3        1.48       -1.04      4.05 o 
   1   2   3     9795.65     9871.84    115.76 o 
   2   2   3     2630.15     2621.34     53.04 o 
   3   2   3      623.24      624.04     17.70 o 
   4   2   3      297.85      284.84     14.60 o 
   5   2   3     2065.97     2051.12     42.14 o 
   6   2   3      234.48      252.41     37.49 o 
   7   2   3        1.36       13.98      8.62 o 
   8   2   3      365.18      341.93     50.66 o 
   9   2   3      194.08      276.86     57.26 o 
  10   2   3      134.81      123.98     44.32 o 
  11   2   3        6.08       -7.57     25.56 o 
 -10   3   3      188.28       11.52     33.86 o 
  -9   3   3        4.75       -8.86     24.64 o 
  -8   3   3      358.89      441.72     69.42 o 
  -7   3   3      700.35      684.31     72.96 o 
  -6   3   3        3.12       -0.50     15.42 o 
  -5   3   3       21.61       39.08     11.23 o 
  -4   3   3       84.35       75.75     13.80 o 
  -3   3   3     2477.86     2506.95    110.40 o 
  -2   3   3     4890.75     4675.78    102.96 o 
  -1   3   3     1163.50     1041.19     44.69 o 
   0   3   3     1298.74     1237.44     49.78 o 
   1   3   3        0.72        4.22      5.67 o 
   2   3   3       15.98       22.63      4.73 o 
   3   3   3     1587.36     1565.21     30.02 o 
   4   3   3     2292.25     2309.14     59.23 o 
   5   3   3       55.71       52.10      8.11 o 
   6   3   3     1076.02     1072.28     33.56 o 
   7   3   3      397.80      412.99     31.33 o 
   8   3   3       57.47       53.79     19.13 o 
   9   3   3      114.73      158.62     44.32 o 
  10   3   3      327.85      264.84     58.59 o 
  11   3   3        4.86       22.57     29.78 o 
 -10   4   3       71.95        5.69     38.13 o 
  -9   4   3       65.15       92.32     46.80 o 
  -8   4   3        0.33        4.68     25.83 o 
  -7   4   3      299.67      307.74     61.03 o 
  -6   4   3      398.75      398.59     54.74 o 
  -5   4   3        0.28       -1.62      9.01 o 
  -4   4   3       28.79       20.57     10.03 o 
  -3   4   3      301.12      263.37     21.52 o 
  -2   4   3     3062.19     2837.95     85.66 o 
  -1   4   3      271.55      180.97     22.85 o 
   0   4   3      543.73      431.08     32.39 o 
   1   4   3       97.38       85.39     18.95 o 
   2   4   3       76.97       70.61     10.14 o 
   3   4   3      510.97      585.14     24.97 o 
   4   4   3      950.28      951.27     29.73 o 
   5   4   3       71.56       57.88     10.73 o 
   6   4   3      734.57      679.92     45.33 o 
   7   4   3      754.41      685.69     40.22 o 
   8   4   3       88.34      102.32     20.91 o 
   9   4   3        6.86       -0.96     21.24 o 
  10   4   3       44.63       35.65     29.37 o 
  -9   5   3       15.49       17.62     41.02 o 
  -8   5   3        8.07        3.03     34.60 o 
  -7   5   3      390.41      390.10     61.07 o 
  -6   5   3      131.62      172.16     45.10 o 
  -5   5   3       29.25       43.88     14.87 o 
  -4   5   3      196.44      195.60     29.04 o 
  -3   5   3      107.46       93.95     19.43 o 
  -2   5   3     1042.00      984.07     55.29 o 
  -1   5   3     5145.81     4641.69    122.33 o 
   0   5   3     1699.33     1735.50     72.63 o 
   1   5   3     5971.79     6536.08    151.00 o 
   2   5   3     2481.89     2418.42     48.88 o 
   3   5   3       20.57       21.85      7.30 o 
   4   5   3      334.33      307.66     19.27 o 
   5   5   3      424.04      447.54     23.38 o 
   6   5   3       16.77       15.79     13.90 o 
   7   5   3      385.59      359.44     31.04 o 
   8   5   3      622.14      513.62     68.27 o 
   9   5   3      140.13      204.60     49.00 o 
  10   5   3        5.81        9.18     29.04 o 
  11   5   3      130.87      184.45     58.27 o 
  -9   6   3        1.74      -17.34     43.50 o 
  -8   6   3       54.72       78.74     44.28 o 
  -7   6   3       50.06       40.38     36.52 o 
  -6   6   3      127.34      112.09     40.74 o 
  -5   6   3      284.85      288.99     29.82 o 
  -4   6   3       93.16       85.05     18.53 o 
  -3   6   3       45.08       44.36     13.13 o 
  -2   6   3        9.94       -2.80     10.65 o 
  -1   6   3     1419.96     1461.26     73.28 o 
   0   6   3     1303.40     1174.30     64.42 o 
   1   6   3      820.17      902.53     55.43 o 
   2   6   3      551.63      479.62     23.88 o 
   3   6   3      101.81      105.31     14.44 o 
   4   6   3       87.41       89.76     13.78 o 
   5   6   3        4.90        5.13      7.92 o 
   6   6   3      133.02      109.48     15.99 o 
   7   6   3       87.63       71.67     18.46 o 
   8   6   3      239.87      267.75     60.54 o 
   9   6   3       23.35       36.29     29.50 o 
  10   6   3       54.13       43.41     32.58 o 
  11   6   3        0.48       -2.20     37.53 o 
  -9   7   3       41.86      101.36     60.25 o 
  -8   7   3       37.88       91.35     50.75 o 
  -7   7   3       65.99       32.49     37.53 o 
  -6   7   3      162.32      172.29     48.22 o 
  -5   7   3      193.49      208.30     30.25 o 
  -4   7   3      635.33      660.44     92.69 o 
  -3   7   3       98.33       88.13     18.89 o 
  -2   7   3       93.99       98.01     27.67 o 
  -1   7   3      258.19      296.91     38.27 o 
   0   7   3     1763.50     1652.96     84.52 o 
   1   7   3     2066.83     2114.50     94.93 o 
   2   7   3       32.18       21.37     10.68 o 
   3   7   3        2.92        7.15      7.22 o 
   4   7   3      518.91      515.72     27.75 o 
   5   7   3       15.90       31.65     10.76 o 
   6   7   3      104.94       93.00     16.80 o 
   7   7   3      108.28      166.14     29.06 o 
   8   7   3        5.42       19.97     19.54 o 
   9   7   3       28.71       38.63     28.49 o 
  10   7   3       16.61       49.23     36.34 o 
  -8   8   3       21.50       -4.91     40.79 o 
  -7   8   3        1.84      -23.13     32.85 o 
  -6   8   3       22.13       47.72     35.15 o 
  -5   8   3       70.61       72.59     23.29 o 
  -4   8   3      339.95      381.53     85.85 o 
  -3   8   3       62.95       95.18     21.31 o 
  -2   8   3      564.42      556.45     37.75 o 
  -1   8   3       52.30       34.05     24.41 o 
   0   8   3      263.39      282.05     42.40 o 
   1   8   3     1057.69     1012.61     72.18 o 
   2   8   3      410.45      478.59     36.10 o 
   3   8   3      159.16      155.58     19.43 o 
   4   8   3     1028.39     1003.00     57.23 o 
   5   8   3      629.87      630.24     35.35 o 
   6   8   3      208.56      250.11     26.92 o 
   7   8   3       20.68        2.09     17.58 o 
   8   8   3       40.33       40.15     22.37 o 
   9   8   3       15.02       20.05     30.60 o 
  10   8   3      149.47      183.40     51.44 o 
  -7   9   3       51.26       44.83     44.83 o 
  -6   9   3      102.17      170.69     51.80 o 
  -5   9   3       44.67       59.14     25.90 o 
  -4   9   3      119.72      173.91     30.80 o 
  -3   9   3       90.65      115.25     25.01 o 
  -2   9   3        1.98        6.80     21.31 o 
  -1   9   3      458.38      495.22     56.57 o 
   0   9   3      141.15      132.88     36.20 o 
   1   9   3      146.10      181.70     43.82 o 
   2   9   3      310.36      381.94     52.58 o 
   3   9   3       23.44       14.18     17.28 o 
   4   9   3        7.62       -0.40     11.74 o 
   5   9   3      273.31      329.82     30.26 o 
   6   9   3       20.10       15.12     14.99 o 
   7   9   3       32.17       25.83     34.00 o 
   8   9   3        4.40       30.42     35.47 o 
  -7  10   3       84.75       55.84     54.65 o 
  -6  10   3        1.41      -17.71     34.69 o 
  -5  10   3       30.85       88.28     29.81 o 
  -4  10   3        1.35      -14.25     19.65 o 
  -3  10   3      174.31      213.46     40.86 o 
  -2  10   3      180.51      196.68     32.36 o 
  -1  10   3       67.25       38.54     29.00 o 
   0  10   3      331.38      271.54     54.79 o 
   1  10   3       92.18       39.78     28.08 o 
   2  10   3      355.06      409.74     59.19 o 
   3  10   3      712.50      823.19     54.11 o 
   4  10   3       56.39       15.77     19.28 o 
   5  10   3       56.89       62.45     25.94 o 
   6  10   3       29.48       61.23     39.23 o 
   7  10   3       62.95       28.26     36.80 o 
   8  10   3       81.52       22.85     45.01 o 
  -5  11   3       90.53      110.26     48.09 o 
  -4  11   3      113.61       88.33     42.53 o 
  -3  11   3       22.24        9.04     31.29 o 
  -2  11   3       40.94       22.99     33.63 o 
  -1  11   3       55.84       73.78     40.56 o 
   0  11   3        8.92       33.40     35.06 o 
   1  11   3        1.45       26.89     29.64 o 
   2  11   3        1.17       10.87     30.24 o 
   3  11   3      115.87      167.06     51.80 o 
   4  11   3       44.40       44.35     41.41 o 
   5  11   3        9.96       19.63     23.40 o 
   6  11   3       10.89       11.10     38.50 o 
   7  11   3       43.80      -17.21     41.20 o 
  -4  12   3       28.32      107.96     55.43 o 
  -3  12   3       10.48       52.49     29.23 o 
  -2  12   3        8.43       -8.95     28.59 o 
  -1  12   3        2.74      -27.76     27.76 o 
   0  12   3       10.19       13.99     30.97 o 
   1  12   3      123.55      103.05     44.74 o 
   2  12   3       26.86       33.13     38.18 o 
   3  12   3       65.94      112.19     52.17 o 
   4  12   3       24.48       30.43     28.28 o 
   5  12   3       34.56       50.77     33.77 o 
   6  12   3       40.87       91.40     55.20 o 
  -2  13   3       73.76       33.95     41.39 o 
  -1  13   3        1.01      -26.06     26.06 o 
   0  13   3        0.49      -13.40     33.40 o 
   1  13   3       20.29       16.01     37.44 o 
   2  13   3       34.63       38.59     46.71 o 
   3  13   3       56.21       75.52     52.67 o 
   4  13   3       10.50       27.16     49.74 o 
  -3 -10   4       27.82       12.85     33.54 o 
  -2 -10   4       22.18       34.41     29.00 o 
  -1 -10   4       23.12        6.60     25.07 o 
   0 -10   4        4.66       -4.17     21.80 o 
   1 -10   4        5.94       19.73     38.63 o 
   2 -10   4       24.24       37.76     42.72 o 
   3 -10   4       93.97       12.89     32.39 o 
   4 -10   4        6.47       -5.96     30.15 o 
  -5  -9   4       20.27      -36.02     36.02 o 
  -4  -9   4       26.96       23.95     35.93 o 
  -3  -9   4        3.34        4.65     21.53 o 
  -2  -9   4       35.36       19.57     31.68 o 
  -1  -9   4       17.71        6.09     23.28 o 
   0  -9   4       36.36       66.38     25.87 o 
   1  -9   4       33.73       18.56     23.30 o 
   2  -9   4      139.84       89.89     45.98 o 
   3  -9   4       66.41      -25.24     25.24 o 
   4  -9   4       71.86       -0.55     21.70 o 
   5  -9   4        2.62        2.39     31.43 o 
   6  -9   4      154.02      279.98     72.96 o 
  -6  -8   4       56.67      118.43     59.24 o 
  -5  -8   4       49.33       14.55     31.06 o 
  -4  -8   4        1.32        7.20     32.81 o 
  -3  -8   4        4.73       11.72     21.76 o 
  -2  -8   4        2.20        4.97     20.26 o 
  -1  -8   4      117.97      150.02     33.04 o 
   0  -8   4      116.63      152.92     33.55 o 
   1  -8   4        8.86      -10.45     18.11 o 
   2  -8   4        3.99       -1.01     25.01 o 
   3  -8   4        0.48       -0.96     24.64 o 
   4  -8   4      208.89      329.12     66.94 o 
   5  -8   4      183.99      174.59     53.78 o 
   6  -8   4        0.69       43.45     33.77 o 
   7  -8   4       82.82       73.37     49.60 o 
  -7  -7   4      146.40      123.84     62.63 o 
  -6  -7   4       15.63       26.61     38.68 o 
  -5  -7   4      273.65      127.88     41.34 o 
  -4  -7   4       30.71        2.06     28.91 o 
  -3  -7   4      447.00      464.77     43.62 o 
  -2  -7   4       11.23       12.13     17.19 o 
  -1  -7   4      163.11      215.44     34.52 o 
   0  -7   4      105.59      131.27     27.06 o 
   1  -7   4       49.15       29.80     20.35 o 
   2  -7   4       12.59       26.29     26.43 o 
   3  -7   4       12.76       -0.78     19.82 o 
   4  -7   4       27.35        8.35     25.42 o 
   5  -7   4      869.91      903.82     87.41 o 
   6  -7   4      163.82      219.14     53.55 o 
   7  -7   4       65.18      111.82     43.77 o 
   8  -7   4      140.74      153.30     49.65 o 
  -8  -6   4       17.71       52.45     46.02 o 
  -7  -6   4      154.46      169.08     58.13 o 
  -6  -6   4        5.94       -1.38     29.69 o 
  -5  -6   4       45.79       28.49     31.25 o 
  -4  -6   4      664.96      696.72     48.32 o 
  -3  -6   4      399.32      504.18     41.37 o 
  -2  -6   4       12.28       13.74     14.82 o 
  -1  -6   4       81.44       76.23     21.94 o 
   0  -6   4      115.04      115.49     23.92 o 
   1  -6   4      426.96      456.88     38.72 o 
   2  -6   4        2.27       16.05     13.55 o 
   3  -6   4       12.95        8.58     19.09 o 
   4  -6   4       81.06      131.18     38.40 o 
   5  -6   4       85.55       68.96     31.48 o 
   6  -6   4      207.54      309.62     58.59 o 
   7  -6   4       45.33       57.81     33.63 o 
   8  -6   4       46.53       75.43     39.69 o 
  -8  -5   4       22.35        0.83     35.70 o 
  -7  -5   4       20.32       14.27     35.97 o 
  -6  -5   4      657.14      834.90     89.47 o 
  -5  -5   4       12.69       23.22     24.00 o 
  -4  -5   4      406.29      451.64     37.02 o 
  -3  -5   4      160.22      173.99     27.04 o 
  -2  -5   4      166.63      157.13     26.11 o 
  -1  -5   4        9.97        8.28     11.16 o 
   0  -5   4       49.45       36.69     14.22 o 
   1  -5   4      297.91      289.04     27.97 o 
   2  -5   4      122.63      119.77     20.57 o 
   3  -5   4       23.88       38.04     22.07 o 
   4  -5   4       14.00       32.67     20.23 o 
   5  -5   4      232.38      213.05     29.50 o 
   6  -5   4      313.35      328.41     34.84 o 
   7  -5   4      408.32      479.70     45.47 o 
   8  -5   4      166.23      174.09     35.27 o 
   9  -5   4       61.82      121.78     60.20 o 
  -9  -4   4       17.27       -6.19     43.04 o 
  -8  -4   4       11.01       23.77     39.78 o 
  -7  -4   4       15.63       34.05     35.97 o 
  -6  -4   4      724.32      753.00     80.48 o 
  -5  -4   4      183.94      213.27     48.73 o 
  -4  -4   4       45.14       38.62     16.86 o 
  -3  -4   4      250.72      304.05     50.13 o 
  -2  -4   4      471.77      440.85     32.12 o 
  -1  -4   4      191.87      194.81     24.66 o 
   0  -4   4      284.52      291.66     25.69 o 
   1  -4   4       21.61       50.79     12.73 o 
   2  -4   4     2024.04     1952.00     41.26 o 
   3  -4   4      152.12      168.05     20.92 o 
   4  -4   4        7.56        4.70     10.56 o 
   5  -4   4        2.77       11.22     11.36 o 
   6  -4   4        1.39        1.91     12.59 o 
   7  -4   4      287.47      286.07     37.42 o 
   8  -4   4      351.20      484.90     79.24 o 
   9  -4   4       29.26       38.96     44.60 o 
  10  -4   4      107.29      177.94     68.96 o 
  -9  -3   4        3.22       33.04     43.54 o 
  -8  -3   4       25.62       36.62     35.65 o 
  -7  -3   4        1.98      -21.04     23.70 o 
  -6  -3   4        0.35       -4.00     14.98 o 
  -5  -3   4      467.55      500.56     37.51 o 
  -4  -3   4      742.19      728.57     30.86 o 
  -3  -3   4      271.64      300.85     19.70 o 
  -2  -3   4     1177.88     1139.41     32.91 o 
  -1  -3   4      415.62      395.62     16.86 o 
   0  -3   4     1539.13     1529.15     51.58 o 
   1  -3   4        2.13       -1.44      9.77 o 
   2  -3   4     1577.26     1609.04     37.12 o 
   3  -3   4     1136.32     1053.87     40.83 o 
   4  -3   4       49.32       42.36     13.51 o 
   5  -3   4      196.53      218.70     25.05 o 
   6  -3   4        0.03        2.97     10.42 o 
   7  -3   4       13.02       28.69     16.76 o 
   8  -3   4      439.19      478.98     42.81 o 
   9  -3   4      222.73      180.14     56.76 o 
  10  -3   4       10.13       17.85     47.49 o 
  -9  -2   4       34.70       48.92     29.57 o 
  -8  -2   4       38.87       22.81     67.49 o 
  -7  -2   4        5.74       27.14     19.08 o 
  -6  -2   4      137.59      100.04     33.24 o 
  -5  -2   4       68.20       71.43     18.68 o 
  -4  -2   4     1163.62     1207.52     78.45 o 
  -3  -2   4        5.75        1.78      6.40 o 
  -2  -2   4      226.39      237.29     21.01 o 
  -1  -2   4      994.92      949.14     26.40 o 
   0  -2   4      793.95      653.34     49.74 o 
   1  -2   4      186.14      184.24     12.82 o 
   2  -2   4       32.79       31.35      7.12 o 
   3  -2   4     1944.28     1892.88     71.17 o 
   4  -2   4     1236.27     1117.86     44.25 o 
   5  -2   4      657.51      651.86     37.42 o 
   6  -2   4        6.62       17.23     10.70 o 
   7  -2   4       87.43      125.02     22.73 o 
   8  -2   4       17.62       -7.94     28.17 o 
   9  -2   4       71.39       89.24     46.25 o 
  10  -2   4      133.68      132.60     54.01 o 
  11  -2   4        0.38       27.30     49.42 o 
 -10  -1   4       43.15       43.63     34.38 o 
  -9  -1   4      171.90      207.03     60.38 o 
  -8  -1   4      169.66      221.99     55.89 o 
  -7  -1   4       11.64       20.37     25.79 o 
  -6  -1   4       14.10       41.89     25.28 o 
  -5  -1   4       38.30        8.90     17.71 o 
  -4  -1   4      343.32      342.93     21.99 o 
  -3  -1   4      745.27      747.53     31.24 o 
  -2  -1   4       22.56       32.74      8.06 o 
  -1  -1   4      259.54      256.15     19.79 o 
   0  -1   4      907.22      860.14     32.77 o 
   1  -1   4      246.93      227.97     12.71 o 
   2  -1   4      623.58      598.38     20.30 o 
   3  -1   4       91.79      118.28     15.96 o 
   4  -1   4     1721.23     1621.21     51.37 o 
   5  -1   4      582.44      585.44     33.09 o 
   6  -1   4        1.04       13.01      9.98 o 
   7  -1   4       60.31       74.02     20.03 o 
   8  -1   4       31.83       -1.38     27.62 o 
   9  -1   4      212.00      252.73     62.86 o 
  10  -1   4      270.15      307.05     72.77 o 
  11  -1   4       30.59       31.11     49.60 o 
 -10   0   4        0.42        5.96     44.83 o 
  -9   0   4      212.85      187.34     57.91 o 
  -8   0   4      850.86     1025.27     92.73 o 
  -7   0   4      174.66      234.33     52.22 o 
  -6   0   4     1372.81     1199.17     83.92 o 
  -5   0   4      117.32      126.04     30.10 o 
  -4   0   4      163.17      177.55     11.95 o 
  -3   0   4      756.01      717.50     38.73 o 
  -2   0   4      936.43      892.17     31.69 o 
  -1   0   4      175.01      217.21     25.19 o 
   0   0   4     1025.27     1010.34     33.32 o 
   1   0   4      946.94      838.93     29.82 o 
   2   0   4     1505.15     1389.90     28.04 o 
   3   0   4      579.43      552.54     27.44 o 
   4   0   4     1178.56     1156.41     42.27 o 
   5   0   4     3594.82     3556.90     80.49 o 
   6   0   4       31.41       39.29     12.00 o 
   7   0   4       41.38       48.77     14.68 o 
   8   0   4      338.49      356.70     64.24 o 
   9   0   4      146.37      134.58     49.00 o 
  10   0   4       86.62       84.66     50.06 o 
  11   0   4      111.36      114.85     58.09 o 
 -10   1   4       52.91        5.41     35.70 o 
  -9   1   4       53.45       58.64     43.08 o 
  -8   1   4      571.80      654.35     78.69 o 
  -7   1   4      404.11      508.71     62.59 o 
  -6   1   4     1370.44     1379.58     90.85 o 
  -5   1   4        3.70       27.39     15.14 o 
  -4   1   4       20.24       34.30      8.73 o 
  -3   1   4       26.44       26.88      6.04 o 
  -2   1   4      986.53      917.27     72.38 o 
  -1   1   4      792.69      719.04     39.23 o 
   0   1   4      162.44      148.16     21.06 o 
   1   1   4     4856.36     4761.39     76.60 o 
   2   1   4       29.17       39.29      9.10 o 
   3   1   4     2530.60     2648.36     60.47 o 
   4   1   4       52.28       55.12     11.62 o 
   5   1   4      786.08      739.45     34.64 o 
   6   1   4     1292.97     1262.39     47.54 o 
   7   1   4        9.19       -1.17     10.13 o 
   8   1   4       81.49      124.80     40.06 o 
   9   1   4       83.08      103.24     44.14 o 
  10   1   4        1.23       11.33     35.28 o 
  11   1   4       61.61       55.75     47.40 o 
 -10   2   4       54.02       -5.87     35.47 o 
  -8   2   4        0.04       19.18     25.10 o 
  -7   2   4      231.64      259.56     54.23 o 
  -6   2   4      592.88      672.70     66.12 o 
  -5   2   4       35.96       32.03     19.23 o 
  -4   2   4       45.37       43.23      9.76 o 
  -3   2   4       98.09      108.75     17.23 o 
  -2   2   4       86.41       78.77     10.19 o 
  -1   2   4     1528.13     1425.72     38.49 o 
   0   2   4       10.84       22.35     11.33 o 
   1   2   4      699.10      673.41     28.62 o 
   2   2   4       23.01       25.48     16.45 o 
   3   2   4      883.54      873.43     34.15 o 
   4   2   4     4056.58     4082.41     52.09 o 
   5   2   4       13.96       16.61      6.22 o 
   6   2   4     1985.42     2102.19     46.08 o 
   7   2   4      537.00      569.91     33.86 o 
   8   2   4       38.67       70.61     30.60 o 
   9   2   4       22.85        8.95     20.51 o 
  10   2   4       35.11       26.43     27.67 o 
  11   2   4        2.86      -16.01     22.21 o 
 -10   3   4        0.56      -26.06     36.25 o 
  -9   3   4       56.65      -22.67     22.67 o 
  -8   3   4      530.99      594.01     76.40 o 
  -7   3   4       67.23       53.73     29.69 o 
  -6   3   4     2092.68     2200.49    120.12 o 
  -5   3   4      691.72      655.77     61.81 o 
  -4   3   4       84.18       79.25     13.43 o 
  -3   3   4      380.57      438.75     24.55 o 
  -2   3   4      109.67       95.76     18.12 o 
  -1   3   4     1096.22     1037.71     48.09 o 
   0   3   4      812.38      696.78     28.10 o 
   1   3   4       11.04        5.07      4.93 o 
   2   3   4       14.67        9.55      5.41 o 
   3   3   4      204.78      211.63     26.02 o 
   4   3   4     2682.00     2920.98     42.22 o 
   5   3   4       13.88        9.53      5.50 o 
   6   3   4        2.11       -1.61      5.60 o 
   7   3   4      585.73      621.00     24.12 o 
   8   3   4      235.35      227.03     47.49 o 
   9   3   4       63.23       47.86     26.02 o 
  10   3   4       33.96       48.13     32.99 o 
  11   3   4       18.71       12.34     29.04 o 
  -9   4   4       22.65      -11.47     29.55 o 
  -8   4   4      449.65      464.76     68.78 o 
  -7   4   4      177.46      215.06     50.06 o 
  -6   4   4      183.19      166.28     43.54 o 
  -5   4   4      560.56      570.75     58.13 o 
  -4   4   4      191.25      193.76     20.88 o 
  -3   4   4        9.89       13.22      8.37 o 
  -2   4   4      357.68      367.30     31.75 o 
  -1   4   4       56.52       52.90     15.00 o 
   0   4   4      354.78      342.93     30.24 o 
   1   4   4      147.03      114.39     21.06 o 
   2   4   4      110.51       90.74     14.40 o 
   3   4   4       91.93      110.70     11.96 o 
   4   4   4       33.29       36.07      8.31 o 
   5   4   4     1909.07     1877.44     65.71 o 
   6   4   4     1145.22     1180.17     36.41 o 
   7   4   4      204.69      190.57     19.62 o 
   8   4   4      433.50      359.41     49.05 o 
   9   4   4      141.36      176.65     47.76 o 
  10   4   4       16.09       -1.84     24.32 o 
  11   4   4       34.35      -15.37     23.95 o 
  -9   5   4        0.09      -25.97     40.47 o 
  -8   5   4       14.42       34.92     40.93 o 
  -7   5   4      337.43      466.04     65.15 o 
  -6   5   4      780.25      705.37     73.51 o 
  -5   5   4       99.26      141.41     40.63 o 
  -4   5   4     1097.17     1084.85     47.20 o 
  -3   5   4       12.93       10.96      9.10 o 
  -2   5   4      105.74      119.89     23.86 o 
  -1   5   4      159.54      193.49     26.34 o 
   0   5   4       68.55       53.27     17.07 o 
   1   5   4      420.85      369.91     34.55 o 
   2   5   4      646.94      715.02     33.97 o 
   3   5   4      257.36      289.17     32.45 o 
   4   5   4       42.48       46.55     10.64 o 
   5   5   4      304.76      325.86     20.88 o 
   6   5   4     1183.60     1185.57     38.91 o 
   7   5   4      151.50      150.47     18.15 o 
   8   5   4       17.15       26.43     18.22 o 
   9   5   4       46.76       68.96     33.31 o 
  10   5   4       36.14       -0.83     26.66 o 
  11   5   4       20.08      -16.43     24.59 o 
  -9   6   4        2.59      -24.46     44.14 o 
  -8   6   4       57.19       40.33     43.91 o 
  -7   6   4      104.07      119.94     44.00 o 
  -6   6   4     1513.83     1367.38    102.87 o 
  -5   6   4      174.81      179.15     61.44 o 
  -4   6   4      236.93      278.61     27.40 o 
  -3   6   4     1196.37     1148.00     49.68 o 
  -2   6   4      400.09      407.03     39.64 o 
  -1   6   4      307.24      261.40     32.72 o 
   0   6   4       23.19       27.03     13.21 o 
   1   6   4      376.40      325.59     35.79 o 
   2   6   4      918.05      991.66     42.45 o 
   3   6   4        3.67        0.82      5.94 o 
   4   6   4      388.75      425.08     23.81 o 
   5   6   4        3.53        1.48      7.25 o 
   6   6   4      534.13      521.12     28.29 o 
   7   6   4      581.68      628.01     32.17 o 
   8   6   4       76.49      105.26     34.28 o 
   9   6   4        1.27       -6.88     21.15 o 
  10   6   4      177.94      111.73     42.08 o 
  11   6   4       29.47      -20.33     33.36 o 
  -8   7   4       10.48       -8.30     37.85 o 
  -7   7   4        0.59       14.27     29.14 o 
  -6   7   4      227.65      227.08     53.78 o 
  -5   7   4      562.38      677.79     45.59 o 
  -4   7   4      122.59      117.56     22.40 o 
  -3   7   4       11.65        9.24     14.16 o 
  -2   7   4      415.62      414.83     43.31 o 
  -1   7   4     1299.35     1278.59     74.10 o 
   0   7   4      145.98      133.84     30.19 o 
   1   7   4       77.70       61.44     20.42 o 
   2   7   4      521.13      469.99     45.38 o 
   3   7   4      268.36      272.78     24.81 o 
   4   7   4      402.07      368.09     24.19 o 
   5   7   4      256.37      260.56     21.76 o 
   6   7   4      618.02      562.62     33.16 o 
   7   7   4      173.68      172.46     21.67 o 
   8   7   4      297.19      344.77     61.30 o 
   9   7   4       44.84       71.12     35.42 o 
  10   7   4       57.25       48.54     31.98 o 
  -8   8   4       13.59       -2.29     41.20 o 
  -7   8   4       93.34       99.38     47.67 o 
  -6   8   4        1.26       10.05     27.58 o 
  -5   8   4      184.45      231.52     35.26 o 
  -4   8   4      653.07      663.07     53.43 o 
  -3   8   4      393.11      366.14     34.52 o 
  -2   8   4      778.68      856.74     69.56 o 
  -1   8   4      175.77      221.62     41.94 o 
   0   8   4      154.71      146.46     34.92 o 
   1   8   4      359.27      247.86     43.36 o 
   2   8   4      169.68      164.22     36.20 o 
   3   8   4       56.59       61.68     13.61 o 
   4   8   4      196.76      212.27     23.59 o 
   5   8   4     1900.51     1914.79     61.84 o 
   6   8   4      312.94      311.21     28.08 o 
   7   8   4       27.57       30.69     18.23 o 
   8   8   4      198.85      219.97     50.70 o 
   9   8   4      195.57      297.23     61.48 o 
  10   8   4       13.94       16.98     38.63 o 
  -7   9   4        0.11       70.25     45.56 o 
  -6   9   4        0.14       10.51     33.63 o 
  -5   9   4       62.00       37.35     22.35 o 
  -4   9   4      482.62      550.72     45.15 o 
  -3   9   4       23.71       37.19     18.18 o 
  -2   9   4      278.55      298.43     54.28 o 
  -1   9   4       22.55       24.27     21.57 o 
   0   9   4      319.49      385.42     50.70 o 
   1   9   4      894.31      995.58     78.19 o 
   2   9   4       47.21       59.83     29.41 o 
   3   9   4       70.63       58.64     29.04 o 
   4   9   4      554.99      618.04     35.62 o 
   5   9   4        1.39       -8.51     11.96 o 
   6   9   4       13.17       21.57     15.96 o 
   7   9   4       38.46       24.92     31.06 o 
   8   9   4        3.17       19.13     29.27 o 
   9   9   4      177.80      196.66     57.03 o 
  -7  10   4        3.27       24.87     50.66 o 
  -6  10   4      102.87      125.08     51.67 o 
  -5  10   4        0.17       13.57     20.98 o 
  -4  10   4       14.72       35.78     29.76 o 
  -3  10   4      329.25      341.30     42.65 o 
  -2  10   4      196.07      183.36     30.31 o 
  -1  10   4       47.38       13.99     26.43 o 
   0  10   4       19.48       61.81     29.78 o 
   1  10   4      125.58      153.66     42.08 o 
   2  10   4      639.01      522.20     62.26 o 
   3  10   4        0.04        5.78     24.64 o 
   4  10   4      107.28       97.44     26.86 o 
   5  10   4        8.00        1.78     14.98 o 
   6  10   4       33.43       15.64     25.13 o 
   7  10   4        1.02      -18.54     32.49 o 
  -6  11   4       47.52      145.82     60.66 o 
  -5  11   4        3.14       -4.85     25.59 o 
  -4  11   4        8.32       25.60     24.05 o 
  -3  11   4       62.05       63.58     26.66 o 
  -2  11   4      177.28      227.76     35.85 o 
  -1  11   4       21.07      -17.67     27.39 o 
   0  11   4        2.51      -10.92     25.10 o 
   1  11   4       13.12       30.97     33.13 o 
   2  11   4      472.29      511.69     69.65 o 
   3  11   4       86.85      128.75     45.61 o 
   4  11   4       23.92       36.11     36.43 o 
   5  11   4       65.25       42.15     26.05 o 
   6  11   4        2.31        8.34     24.72 o 
   7  11   4        6.33       25.47     42.58 o 
  -4  12   4       33.55       47.63     49.42 o 
  -3  12   4      110.65       41.07     31.06 o 
  -2  12   4      128.90       10.69     29.59 o 
  -1  12   4        0.50      -16.20     30.56 o 
   0  12   4        0.78        4.45     29.09 o 
   1  12   4        6.18        5.64     31.38 o 
   2  12   4        2.06      -27.12     27.12 o 
   3  12   4      110.31       99.43     46.02 o 
   4  12   4      194.48      290.17     65.29 o 
   5  12   4       12.29       22.12     27.83 o 
   6  12   4      148.59      170.63     43.51 o 
  -3  13   4        5.65      -18.12     34.05 o 
  -2  13   4        2.85       37.95     36.98 o 
  -1  13   4       36.73       -6.70     35.56 o 
   0  13   4       21.06       -6.52     26.34 o 
   1  13   4        0.93        2.16     34.05 o 
   2  13   4        0.85       46.34     42.44 o 
   3  13   4       39.09       -0.37     42.17 o 
   4  13   4      122.61      173.35     61.71 o 
   5  13   4        8.77       -8.21     53.32 o 
  -1 -10   5       56.58       -1.76     31.61 o 
   0 -10   5      116.21      195.89     47.14 o 
   1 -10   5        0.15       -5.64     39.60 o 
   2 -10   5       14.58       -6.33     37.40 o 
  -3  -9   5        0.73        4.63     34.78 o 
  -2  -9   5       14.74       28.56     24.57 o 
  -1  -9   5       14.30       -7.34     21.07 o 
   0  -9   5       23.21       30.43     27.46 o 
   1  -9   5       30.70       25.08     25.65 o 
   2  -9   5       11.07       -2.84     34.50 o 
   3  -9   5        2.99        2.98     29.69 o 
   4  -9   5       12.25      -20.01     24.59 o 
   5  -9   5       11.17      -18.12     24.09 o 
  -5  -8   5       15.42       90.39     45.84 o 
  -4  -8   5       49.34      -28.36     31.06 o 
  -3  -8   5        5.65       12.37     21.90 o 
  -2  -8   5       35.11       20.29     24.68 o 
  -1  -8   5       23.74       22.11     30.70 o 
   0  -8   5        3.26        8.26     21.25 o 
   1  -8   5      313.35      483.07     51.20 o 
   2  -8   5       99.06      204.18     53.04 o 
   3  -8   5       45.30       47.54     32.44 o 
   4  -8   5        1.52       25.97     25.69 o 
   5  -8   5       17.47      -20.01     20.01 o 
  -6  -7   5       50.34      -20.01     35.47 o 
  -5  -7   5        0.56       60.70     36.06 o 
  -4  -7   5      165.08       67.22     40.06 o 
  -3  -7   5       95.56      118.06     29.99 o 
  -2  -7   5      558.54      536.38     73.92 o 
  -1  -7   5        0.33        7.78     18.17 o 
   0  -7   5      100.80      101.34     28.12 o 
   1  -7   5       42.39       56.68     22.72 o 
   2  -7   5      163.65      232.81     36.23 o 
   3  -7   5      286.42      377.35     67.63 o 
   4  -7   5       16.57      -21.38     21.38 o 
   5  -7   5      595.73      524.68     69.83 o 
   6  -7   5       70.27      111.77     42.53 o 
   7  -7   5       17.30        7.57     30.05 o 
   8  -7   5       14.78        2.34     41.75 o 
  -7  -6   5       41.12       91.68     54.01 o 
  -6  -6   5      140.18       21.15     30.38 o 
  -5  -6   5      218.02      102.41     44.51 o 
  -4  -6   5        0.08      -12.66     26.93 o 
  -3  -6   5       88.83       99.82     25.91 o 
  -2  -6   5        0.34       -7.91     14.32 o 
  -1  -6   5      184.26      212.60     69.86 o 
   0  -6   5       58.32       99.18     22.71 o 
   1  -6   5      140.94      214.01     32.44 o 
   2  -6   5       52.97       57.85     20.76 o 
   3  -6   5      195.86      237.77     49.69 o 
   4  -6   5        7.45       26.11     23.91 o 
   5  -6   5       40.34       49.10     28.81 o 
   6  -6   5      256.62      355.23     64.42 o 
   7  -6   5      177.52      192.62     49.23 o 
   8  -6   5       81.18       87.32     40.19 o 
  -8  -5   5       86.23      124.57     57.08 o 
  -7  -5   5        4.21       56.53     42.53 o 
  -6  -5   5       19.42       12.25     29.14 o 
  -5  -5   5      396.56      487.74     67.54 o 
  -4  -5   5      105.49      178.30     48.22 o 
  -3  -5   5      486.15      525.74     41.87 o 
  -2  -5   5     1020.15     1161.02     57.85 o 
  -1  -5   5       23.57       35.74     15.79 o 
   0  -5   5       35.87       46.20     16.70 o 
   1  -5   5       14.28       24.70     13.56 o 
   2  -5   5        9.14       21.06     10.98 o 
   3  -5   5       94.09       84.15     30.74 o 
   4  -5   5      336.92      352.20     49.69 o 
   5  -5   5      468.30      483.25     56.67 o 
   6  -5   5        2.33       22.90     22.90 o 
   7  -5   5       50.45       81.35     33.86 o 
   8  -5   5      284.36      400.70     58.91 o 
  -8  -4   5       46.37       26.98     44.14 o 
  -7  -4   5       20.59       32.94     34.73 o 
  -6  -4   5       23.22       35.97     31.61 o 
  -5  -4   5        1.16       15.55     25.60 o 
  -4  -4   5      439.08      543.45     63.73 o 
  -3  -4   5      216.73      203.99     29.31 o 
  -2  -4   5       55.94       73.08     19.33 o 
  -1  -4   5      295.40      308.96     28.48 o 
   0  -4   5        5.15        0.18      9.45 o 
   1  -4   5      142.90      136.40     22.31 o 
   2  -4   5      146.73      167.53     23.50 o 
   3  -4   5       44.51       56.30     21.84 o 
   4  -4   5      159.39      189.47     24.90 o 
   5  -4   5      216.95      242.40     53.64 o 
   6  -4   5      128.76      128.71     25.10 o 
   7  -4   5       31.27       10.87     18.20 o 
   8  -4   5      203.88      282.90     41.71 o 
   9  -4   5      162.92      156.46     58.69 o 
  10  -4   5       46.51       19.32     52.03 o 
  -8  -3   5       93.55       83.42     51.44 o 
  -7  -3   5       15.67       23.13     35.97 o 
  -6  -3   5       10.16       48.82     31.80 o 
  -5  -3   5      218.54      263.97     54.46 o 
  -4  -3   5      292.18      224.46     47.26 o 
  -3  -3   5     1182.39     1155.47     51.06 o 
  -2  -3   5      199.01      195.73     25.39 o 
  -1  -3   5      145.98      139.88     31.22 o 
   0  -3   5      164.42      175.88     20.50 o 
   1  -3   5       63.23       76.55     15.41 o 
   2  -3   5      134.64      129.62     13.85 o 
   3  -3   5      353.90      319.13     24.60 o 
   4  -3   5       11.33       -6.36      9.65 o 
   5  -3   5      266.59      256.49     27.69 o 
   6  -3   5       98.33      128.58     22.36 o 
   7  -3   5       80.78      112.77     37.28 o 
   8  -3   5       91.15       72.04     25.36 o 
   9  -3   5      180.39      148.30     54.69 o 
  10  -3   5      231.98      244.10     71.81 o 
  -9  -2   5        0.32        6.88     36.62 o 
  -8  -2   5       51.77       99.55     53.45 o 
  -7  -2   5        0.44      -12.01     18.60 o 
  -6  -2   5      107.33      152.91     28.73 o 
  -5  -2   5      444.08      477.96     38.58 o 
  -4  -2   5      258.01      265.56     26.11 o 
  -3  -2   5      450.81      476.99     24.95 o 
  -2  -2   5     5721.52     5584.69     80.87 o 
  -1  -2   5      357.82      317.37     35.25 o 
   0  -2   5     1213.33     1078.34     42.71 o 
   1  -2   5      167.72      140.83     17.10 o 
   2  -2   5      150.02      148.86     15.66 o 
   3  -2   5      114.13      115.04     17.26 o 
   4  -2   5       39.52       55.33     13.68 o 
   5  -2   5      245.60      268.40     25.27 o 
   6  -2   5       20.23       13.11     12.21 o 
   7  -2   5      333.53      313.45     33.39 o 
   8  -2   5      172.77      217.61     32.70 o 
   9  -2   5       17.23       -8.08     33.04 o 
  10  -2   5      110.10      119.39     56.25 o 
  11  -2   5      121.81      120.03     64.70 o 
  -9  -1   5       57.64       -1.08     29.34 o 
  -8  -1   5       13.70        3.90     29.59 o 
  -7  -1   5       76.73      148.62     44.64 o 
  -6  -1   5      146.80      156.10     39.83 o 
  -5  -1   5       50.04       41.48     21.01 o 
  -4  -1   5      477.96      472.03     58.64 o 
  -3  -1   5        9.51       30.80     10.49 o 
  -2  -1   5     2502.47     2600.52     52.51 o 
  -1  -1   5      709.59      692.03     42.17 o 
   0  -1   5        8.28        9.74      7.73 o 
   1  -1   5      709.70      612.75     54.49 o 
   2  -1   5      600.66      602.58     22.03 o 
   3  -1   5      317.44      311.82     22.83 o 
   4  -1   5      542.47      547.91     82.22 o 
   5  -1   5      244.67      313.93     46.11 o 
   6  -1   5      423.58      430.20     36.62 o 
   7  -1   5        0.45       12.02     10.78 o 
   8  -1   5      137.40      155.99     26.90 o 
   9  -1   5      713.31      781.63     87.78 o 
  10  -1   5       82.65       92.13     50.89 o 
  11  -1   5      219.62      246.67     73.05 o 
  -9   0   5      264.64      331.05     70.89 o 
  -8   0   5       24.08      -26.93     26.93 o 
  -7   0   5        8.93       -7.02     26.84 o 
  -6   0   5      125.74      122.78     36.06 o 
  -5   0   5       83.55       56.53     23.08 o 
  -4   0   5      451.10      460.80     26.48 o 
  -3   0   5     1693.58     1685.52     49.08 o 
  -2   0   5      639.47      690.87     55.20 o 
  -1   0   5     3026.79     3037.27     95.16 o 
   0   0   5      311.58      308.21     21.71 o 
   1   0   5      777.04      768.30     50.22 o 
   2   0   5       16.03       21.22      5.63 o 
   3   0   5       84.29       72.07     13.60 o 
   4   0   5      294.37      260.61     21.62 o 
   5   0   5       36.36       38.30     14.84 o 
   6   0   5        3.39        9.26      9.11 o 
   7   0   5        6.85       13.95     10.72 o 
   8   0   5      103.99       91.07     20.86 o 
   9   0   5      638.97      670.04     78.97 o 
  10   0   5      338.93      451.72     80.16 o 
  11   0   5       30.71       60.80     44.55 o 
  -9   1   5       18.07        6.61     29.92 o 
  -8   1   5      100.29      153.71     49.60 o 
  -7   1   5       72.60       42.49     30.05 o 
  -6   1   5      129.49      139.07     38.82 o 
  -5   1   5      814.49      897.35     70.34 o 
  -4   1   5        4.54        8.17      5.64 o 
  -3   1   5     1412.67     1407.85     71.99 o 
  -2   1   5      811.19      787.59     45.61 o 
  -1   1   5      440.23      404.01     33.45 o 
   0   1   5     3839.34     3663.17    103.38 o 
   1   1   5     8062.82     7488.58    158.71 o 
   2   1   5     1197.06     1219.23     26.30 o 
   3   1   5      262.57      242.07     33.15 o 
   4   1   5      668.64      577.16     50.15 o 
   5   1   5     1045.21      906.37     40.52 o 
   6   1   5      212.67      182.26     21.08 o 
   7   1   5       13.70       11.81     11.55 o 
   8   1   5      184.12      165.96     43.77 o 
   9   1   5      141.24      132.10     46.71 o 
  10   1   5      175.62      240.48     63.69 o 
  11   1   5      162.80      211.34     67.27 o 
  -9   2   5        5.74       -5.09     28.59 o 
  -8   2   5      108.29      152.24     45.47 o 
  -7   2   5      319.06      371.93     57.54 o 
  -6   2   5      112.16      107.00     36.02 o 
  -5   2   5      202.16      239.15     45.70 o 
  -4   2   5       27.59       51.35     18.31 o 
  -3   2   5        0.65        3.44      4.53 o 
  -2   2   5      777.70      802.90     31.23 o 
  -1   2   5     1381.57     1327.28     59.51 o 
   0   2   5      756.22      713.72     44.83 o 
   1   2   5     2212.40     2396.55     84.84 o 
   2   2   5     1868.06     1855.65     52.40 o 
   3   2   5      486.05      452.99     26.66 o 
   4   2   5      151.75      160.19     18.29 o 
   5   2   5     1693.12     1621.66     54.63 o 
   6   2   5      712.01      701.37     37.35 o 
   7   2   5        2.43      -11.29     11.29 o 
   8   2   5      243.27      294.39     56.39 o 
   9   2   5      153.44      263.65     58.87 o 
  10   2   5       21.43       11.15     30.38 o 
  11   2   5      167.04      196.47     64.97 o 
  -9   3   5       75.64      -18.08     31.84 o 
  -8   3   5       32.48       16.24     31.98 o 
  -7   3   5      520.31      603.10     72.45 o 
  -6   3   5      846.57      816.09     76.21 o 
  -5   3   5        7.67        4.91     16.43 o 
  -4   3   5      205.64      203.47     28.68 o 
  -3   3   5      111.60      107.93     22.30 o 
  -2   3   5     2799.25     3097.61     91.17 o 
  -1   3   5     2420.17     2483.18     58.54 o 
   0   3   5      318.35      296.52     20.60 o 
   2   3   5     1363.29     1260.60     44.44 o 
   3   3   5      362.36      310.27     23.23 o 
   4   3   5      123.65      143.13     19.45 o 
   5   3   5       87.20       91.03     10.67 o 
   6   3   5      740.14      717.11     38.49 o 
   7   3   5      121.47      120.69     16.61 o 
   8   3   5        0.07       -2.06     16.47 o 
   9   3   5       29.00       90.34     32.81 o 
  10   3   5        3.17        9.77     26.98 o 
  11   3   5       29.35        7.02     26.25 o 
  -9   4   5       22.44      -23.95     31.75 o 
  -8   4   5        8.91      -15.83     27.48 o 
  -7   4   5      145.83      150.54     44.37 o 
  -6   4   5      669.43      818.61     77.64 o 
  -5   4   5       17.32       12.53     19.50 o 
  -4   4   5       91.72      113.38     19.22 o 
  -3   4   5      478.35      479.38     28.91 o 
  -2   4   5      208.52      240.16     27.30 o 
  -1   4   5       85.16       56.71     16.66 o 
   0   4   5     1167.80     1043.95     55.38 o 
   1   4   5       47.20       42.64      9.80 o 
   2   4   5     1116.90     1077.41     81.53 o 
   3   4   5      460.08      407.68     22.23 o 
   4   4   5     1251.03     1307.40     39.71 o 
   5   4   5      477.08      489.69     29.46 o 
   6   4   5      656.14      629.28     23.17 o 
   7   4   5      919.67      868.93     39.75 o 
   8   4   5      206.20      276.31     51.71 o 
   9   4   5       78.98       49.32     26.98 o 
  10   4   5       28.21       -1.28     23.13 o 
  11   4   5        5.36        2.98     26.25 o 
  -9   5   5      130.91       -7.98     34.23 o 
  -8   5   5        8.77        1.01     21.06 o 
  -7   5   5       19.00        8.76     28.17 o 
  -6   5   5      151.32      113.79     39.87 o 
  -5   5   5      507.64      555.33     60.70 o 
  -4   5   5        0.78       -2.67     10.13 o 
  -3   5   5      298.52      280.31     24.96 o 
  -2   5   5       20.71       46.66     16.56 o 
  -1   5   5        8.52       17.80     11.88 o 
   0   5   5     1785.20     1631.62     74.10 o 
   1   5   5      225.42      182.20     25.37 o 
   2   5   5      103.41      107.67     18.72 o 
   3   5   5      614.23      552.77     32.42 o 
   4   5   5      799.32      791.65     32.65 o 
   5   5   5      252.29      255.51     19.06 o 
   6   5   5      175.12      195.11     19.71 o 
   7   5   5      292.87      304.66     29.32 o 
   8   5   5     1090.70     1002.51     83.51 o 
   9   5   5       11.42       49.05     28.22 o 
  10   5   5      103.63       -6.24     24.69 o 
  11   5   5        9.66      -17.76     24.91 o 
  -8   6   5        8.56      -23.81     32.67 o 
  -7   6   5       32.95       38.82     36.66 o 
  -6   6   5        3.82       12.21     28.22 o 
  -5   6   5      125.05      115.21     37.49 o 
  -4   6   5      379.52      370.72     35.26 o 
  -3   6   5       26.65       15.28     11.00 o 
  -2   6   5       13.99       25.24     16.56 o 
  -1   6   5       14.45       33.36     15.78 o 
   0   6   5       37.50       79.47     21.47 o 
   1   6   5      372.93      292.32     33.54 o 
   2   6   5        9.32        0.73      9.50 o 
   3   6   5      365.95      360.60     56.25 o 
   4   6   5      341.27      373.51     22.27 o 
   5   6   5      248.76      274.79     20.81 o 
   6   6   5      172.18      163.26     19.11 o 
   7   6   5      111.23      109.91     22.25 o 
   8   6   5      663.83      475.49     60.93 o 
   9   6   5       62.77       90.53     36.16 o 
  10   6   5        1.52       38.36     26.43 o 
  11   6   5        1.97       -2.80     28.95 o 
  -8   7   5        5.05      -10.32     39.05 o 
  -7   7   5       67.72       21.11     40.38 o 
  -6   7   5      102.47      128.66     44.92 o 
  -5   7   5        0.27      -13.17     19.41 o 
  -4   7   5      984.51      989.02     52.13 o 
  -3   7   5     1101.58     1089.42     75.02 o 
  -2   7   5        2.22      -10.32     12.07 o 
  -1   7   5      177.04      149.26     31.94 o 
   0   7   5        5.02       12.11     12.80 o 
   1   7   5      543.46      523.62     49.19 o 
   2   7   5      120.52       95.16     26.02 o 
   3   7   5      342.44      349.24     29.64 o 
   4   7   5       97.66       92.10     14.82 o 
   5   7   5       49.57       43.74     12.39 o 
   6   7   5        1.62        3.82      9.85 o 
   7   7   5       71.17      107.12     23.75 o 
   8   7   5       45.61       10.83     23.22 o 
   9   7   5      362.97      474.99     65.61 o 
  10   7   5       41.60       52.67     34.73 o 
  -8   8   5        9.50       10.74     48.13 o 
  -7   8   5        9.02      -12.48     31.34 o 
  -6   8   5        7.51       13.99     29.32 o 
  -5   8   5       20.54       44.60     21.31 o 
  -4   8   5      294.02      313.65     35.77 o 
  -3   8   5     1406.14     1469.08     70.04 o 
  -2   8   5      597.24      501.55     54.05 o 
  -1   8   5      330.62      263.56     45.38 o 
   0   8   5      181.12      207.16     38.91 o 
   1   8   5        5.83       24.00     16.79 o 
   2   8   5      276.43      319.86     44.60 o 
   3   8   5      371.30      452.18     51.80 o 
   4   8   5       95.14      112.97     18.17 o 
   5   8   5      762.83      695.30     35.99 o 
   6   8   5        0.87       -3.47     11.63 o 
   7   8   5      361.18      365.92     39.24 o 
   8   8   5       75.66       53.27     31.25 o 
   9   8   5       55.11      104.48     40.97 o 
  10   8   5       77.80      118.38     50.38 o 
  -7   9   5       45.80       95.12     49.28 o 
  -6   9   5        0.41       29.92     33.45 o 
  -5   9   5      240.42      304.61     42.53 o 
  -4   9   5       77.25       67.40     27.74 o 
  -3   9   5       13.32       21.11     18.88 o 
  -2   9   5       55.26       98.01     34.18 o 
  -1   9   5        2.20       14.77     21.38 o 
   0   9   5        9.33        8.49     15.74 o 
   1   9   5       14.40       -4.59     17.07 o 
   2   9   5        0.54       12.48     21.52 o 
   3   9   5       38.75       18.35     23.45 o 
   4   9   5        0.70       -0.10     13.63 o 
   5   9   5       81.37       88.15     18.87 o 
   6   9   5        0.52       11.46     14.75 o 
   7   9   5       19.46       46.03     23.77 o 
   8   9   5       46.50       20.69     30.42 o 
   9   9   5       22.60       38.45     36.62 o 
  -6  10   5        0.57      -17.80     34.92 o 
  -5  10   5       17.32       57.14     53.16 o 
  -4  10   5      132.73      140.80     32.58 o 
  -3  10   5        0.03      -15.07     16.82 o 
  -2  10   5      424.91      399.37     57.26 o 
  -1  10   5      376.43      426.40     59.01 o 
   0  10   5      209.77      173.30     45.24 o 
   1  10   5      129.59      100.67     36.11 o 
   2  10   5        4.13       -7.20     19.50 o 
   3  10   5       81.49       54.05     31.06 o 
   4  10   5      347.50      482.28     63.55 o 
   5  10   5       37.23       45.69     18.30 o 
   6  10   5       27.91       13.92     17.42 o 
   7  10   5        0.91       -5.28     28.26 o 
   8  10   5      167.62      217.35     55.24 o 
  -5  11   5       29.37        1.45     30.49 o 
  -4  11   5       40.12       16.56     24.07 o 
  -3  11   5      121.25      191.59     35.99 o 
  -2  11   5        2.59        6.62     18.17 o 
  -1  11   5      287.49      383.40     68.96 o 
   0  11   5       23.33       89.24     38.96 o 
   1  11   5        1.11       22.35     30.47 o 
   2  11   5        8.67       10.83     30.79 o 
   3  11   5       37.90       29.46     29.32 o 
   4  11   5       71.12       95.94     43.77 o 
   5  11   5       13.49       25.24     38.91 o 
   6  11   5        0.12        0.47     24.02 o 
  -4  12   5       18.32       33.38     30.39 o 
  -3  12   5       50.63       69.61     29.55 o 
  -2  12   5       66.33        7.25     31.11 o 
  -1  12   5        0.85        1.97     30.60 o 
   1  12   5       94.54       73.41     44.83 o 
   2  12   5        5.56      -18.63     26.61 o 
   3  12   5        0.02      -21.15     29.37 o 
   4  12   5        2.78       15.37     35.28 o 
   5  12   5       24.29       57.77     46.11 o 
   6  12   5       30.12       77.31     54.69 o 
  -3  13   5        0.28      -24.27     42.53 o 
  -2  13   5      177.99        7.39     35.38 o 
  -1  13   5       47.92       15.28     35.06 o 
   0  13   5        1.27       19.82     35.06 o 
   1  13   5       39.34       63.64     40.70 o 
   2  13   5       29.08       45.70     45.29 o 
   3  13   5        3.09      -27.30     36.39 o 
   4  13   5        6.94       14.41     43.36 o 
   5  13   5        4.12       42.90     49.14 o 
   1  14   5       21.48       66.35     48.13 o 
   2  14   5       42.80       13.03     40.61 o 
  -2  -9   6       63.78       11.36     31.62 o 
  -1  -9   6       26.50       44.62     36.56 o 
   0  -9   6       27.87       45.77     49.46 o 
   1  -9   6        3.25        6.31     27.22 o 
   2  -9   6      156.75      153.48     55.57 o 
   3  -9   6       30.36      123.75     53.91 o 
  -4  -8   6       20.01      -36.80     39.83 o 
  -3  -8   6       17.27       -5.83     34.55 o 
  -2  -8   6        0.04      -23.95     23.95 o 
  -1  -8   6        1.11        3.04     22.96 o 
   0  -8   6      156.75      162.49     56.96 o 
   1  -8   6      213.48      273.07     44.60 o 
   2  -8   6        0.03       10.97     29.14 o 
   3  -8   6       49.35       50.15     36.89 o 
   4  -8   6        9.44      -24.23     24.87 o 
   5  -8   6       19.24      -11.10     29.82 o 
  -5  -7   6        9.13       29.23     40.93 o 
  -4  -7   6       21.83      -25.47     31.61 o 
  -3  -7   6      114.60      -27.81     27.81 o 
  -2  -7   6       78.27       78.89     31.48 o 
  -1  -7   6       23.77       21.65     22.97 o 
   0  -7   6      240.77      268.63     45.17 o 
   1  -7   6      269.79      308.07     43.85 o 
   2  -7   6      206.47      298.99     42.13 o 
   3  -7   6       50.40       49.65     36.52 o 
   4  -7   6      117.07       48.82     31.84 o 
   6  -7   6       36.79        0.14     25.14 o 
   7  -7   6       15.31      -13.03     35.79 o 
  -6  -6   6        5.29      -30.42     30.42 o 
  -5  -6   6        0.52       26.38     29.18 o 
  -4  -6   6        0.63      -12.43     26.98 o 
  -3  -6   6      248.54      305.55     52.79 o 
  -2  -6   6      448.76      467.25     44.69 o 
  -1  -6   6       83.02       60.83     23.61 o 
   0  -6   6       33.26       25.12     19.71 o 
   1  -6   6       64.85       67.90     22.61 o 
   2  -6   6      328.30      395.27     39.54 o 
   3  -6   6       27.64       17.30     22.62 o 
   4  -6   6      123.09       85.89     33.17 o 
   5  -6   6       64.27      108.70     38.54 o 
   6  -6   6       84.01       66.39     33.91 o 
   7  -6   6        0.17       20.83     30.60 o 
   8  -6   6        3.47       17.07     37.49 o 
  -7  -5   6       81.60       51.11     38.31 o 
  -6  -5   6       50.31      -27.21     27.21 o 
  -5  -5   6       12.18       19.32     28.26 o 
  -4  -5   6       19.88      -12.80     21.70 o 
  -3  -5   6      506.64      565.97     45.33 o 
  -2  -5   6      157.39      157.50     29.05 o 
  -1  -5   6        4.13        3.48     17.18 o 
   0  -5   6      135.33      164.56     27.94 o 
   1  -5   6       27.85       45.02     17.44 o 
   2  -5   6      397.87      455.42     67.36 o 
   3  -5   6      848.32      717.30     69.88 o 
   4  -5   6      170.25      194.32     45.79 o 
   5  -5   6       17.95       25.83     27.12 o 
   6  -5   6      246.59      334.86     59.24 o 
   7  -5   6        0.32       -0.78     25.19 o 
   8  -5   6       34.58       -3.49     33.04 o 
  -7  -4   6      114.23      -10.19     28.49 o 
  -5  -4   6        8.70       14.27     26.52 o 
  -4  -4   6        7.16       16.38     25.79 o 
  -3  -4   6        3.05      -13.27     13.27 o 
  -2  -4   6        1.84        1.93     12.28 o 
  -1  -4   6      104.67       77.17     20.04 o 
   0  -4   6       36.38       47.75     20.21 o 
   1  -4   6      153.37      159.63     25.16 o 
   2  -4   6      176.79      205.20     24.52 o 
   3  -4   6      436.56      438.45     34.92 o 
   4  -4   6      549.10      591.12     60.75 o 
   5  -4   6        1.23       18.26     17.71 o 
   6  -4   6       59.59       81.86     30.10 o 
   7  -4   6      113.57      152.84     42.03 o 
   8  -4   6      147.21      133.02     41.52 o 
  -8  -3   6       51.02       37.49     50.47 o 
  -7  -3   6        2.49       14.09     22.62 o 
  -6  -3   6      279.92      323.07     65.11 o 
  -5  -3   6      271.77      256.72     56.94 o 
  -4  -3   6       49.94       69.38     31.66 o 
  -3  -3   6       30.73       36.64     15.89 o 
  -2  -3   6      219.69      238.61     31.06 o 
  -1  -3   6      336.78      351.25     30.72 o 
   0  -3   6       22.43       12.81     13.60 o 
   1  -3   6       35.88       34.85     16.47 o 
   2  -3   6      488.43      532.99     33.82 o 
   3  -3   6       10.06        5.44      8.70 o 
   4  -3   6     1226.15     1302.26     60.36 o 
   5  -3   6      456.19      445.15     34.20 o 
   6  -3   6       25.59       27.61     15.04 o 
   7  -3   6      157.54      171.54     29.70 o 
   8  -3   6      226.44      254.11     38.88 o 
   9  -3   6       57.91       14.96     41.30 o 
  10  -3   6        0.72       64.37     48.27 o 
  -8  -2   6      193.90      281.13     73.28 o 
  -7  -2   6      134.95       16.75     29.18 o 
  -6  -2   6       38.05       71.30     33.31 o 
  -5  -2   6       94.62       78.42     34.46 o 
  -4  -2   6      141.12      126.50     36.02 o 
  -3  -2   6      126.01      114.87     21.89 o 
  -2  -2   6       31.82       33.06      9.83 o 
  -1  -2   6      226.53      240.54     25.90 o 
   0  -2   6      130.55      132.18     23.84 o 
   1  -2   6       17.30        6.24      8.67 o 
   2  -2   6       38.23       38.23      9.77 o 
   3  -2   6       22.38        9.37      6.40 o 
   4  -2   6      268.99      257.97     32.42 o 
   5  -2   6      251.46      221.36     37.83 o 
   6  -2   6       53.81       61.92     17.04 o 
   7  -2   6       19.72       24.26     16.20 o 
   8  -2   6      120.63      135.06     28.51 o 
   9  -2   6       51.35        7.48     36.71 o 
  10  -2   6       57.98       71.17     52.12 o 
  -8  -1   6       53.30      110.46     34.24 o 
  -7  -1   6      376.55      421.21     66.16 o 
  -6  -1   6      279.99      281.86     51.67 o 
  -5  -1   6       76.48       69.10     28.68 o 
  -4  -1   6      525.61      464.73     35.55 o 
  -3  -1   6      517.47      500.93     26.93 o 
  -2  -1   6       30.89       36.86      9.84 o 
  -1  -1   6       26.23       21.26     10.89 o 
   0  -1   6     1064.78     1067.70     43.94 o 
   1  -1   6       15.15        1.69      6.94 o 
   2  -1   6        3.91       12.79      6.38 o 
   3  -1   6      300.88      253.87     15.86 o 
   4  -1   6      264.02      262.26     24.11 o 
   5  -1   6      255.43      233.16     26.17 o 
   6  -1   6      590.49      602.38     59.72 o 
   7  -1   6      175.94      179.32     27.94 o 
   8  -1   6        7.22       -0.16     13.96 o 
   9  -1   6        0.90      -24.91     30.33 o 
  10  -1   6       37.73       81.76     49.65 o 
  11  -1   6       71.67       76.17     55.34 o 
  -9   0   6        2.04      -11.24     48.50 o 
  -8   0   6        0.20      -15.69     34.09 o 
  -7   0   6      289.52      265.48     57.40 o 
  -6   0   6        0.78      -16.75     22.39 o 
  -5   0   6        7.58      -16.29     16.29 o 
  -4   0   6        1.20       16.61     13.81 o 
  -3   0   6      122.74      106.43     17.94 o 
  -2   0   6      351.40      309.18     33.61 o 
  -1   0   6      348.30      340.59     38.13 o 
   0   0   6      907.77      874.97     47.10 o 
   1   0   6     4586.90     4388.05     82.77 o 
   2   0   6      478.45      431.73     31.44 o 
   3   0   6     1131.52     1151.72     29.60 o 
   4   0   6      340.30      323.72     25.31 o 
   5   0   6       20.92       26.94     11.38 o 
   6   0   6      242.87      280.06     32.90 o 
   7   0   6      817.36      866.51     52.12 o 
   8   0   6      163.76      162.54     27.43 o 
   9   0   6      124.10      106.27     45.52 o 
  10   0   6      393.70      479.03     83.88 o 
  11   0   6      144.62      184.22     63.04 o 
  -9   1   6        6.79      -26.61     39.69 o 
  -8   1   6       11.45       32.67     36.62 o 
  -7   1   6        4.28       24.59     31.34 o 
  -6   1   6        8.56       31.29     26.11 o 
  -5   1   6      533.38      534.64     57.03 o 
  -4   1   6        0.21        5.14     11.65 o 
  -3   1   6       11.29        4.55     14.55 o 
  -2   1   6      229.22      222.17     30.38 o 
  -1   1   6     1555.07     1577.16     71.30 o 
   0   1   6        7.85       13.86     12.62 o 
   1   1   6     1233.07     1160.62     39.36 o 
   2   1   6     2695.13     2703.61     46.70 o 
   3   1   6      167.75      186.44     32.55 o 
   4   1   6       87.93       92.22     16.94 o 
   5   1   6      203.08      205.71     21.09 o 
   6   1   6        9.39       19.72     10.31 o 
   7   1   6      452.27      494.13     35.76 o 
   8   1   6       77.80       83.59     21.19 o 
   9   1   6      721.01      578.13     74.97 o 
  10   1   6       28.93       72.08     42.86 o 
  11   1   6       12.71      -24.32     37.21 o 
  -9   2   6        3.13        4.50     44.09 o 
  -8   2   6        1.39      -25.79     25.79 o 
  -7   2   6        6.39       25.69     28.22 o 
  -6   2   6        4.93       25.79     26.47 o 
  -5   2   6       48.00        3.49     22.25 o 
  -4   2   6      342.64      319.49     41.85 o 
  -3   2   6       65.46       69.92     10.72 o 
  -1   2   6     1203.61     1190.09     63.78 o 
   0   2   6     2296.17     2213.34     87.13 o 
   1   2   6      400.81      359.22     36.71 o 
   2   2   6     6294.80     6308.57    226.71 o 
   3   2   6     1172.59     1101.44     43.90 o 
   4   2   6       35.95       37.89     10.86 o 
   5   2   6       64.46       67.08     15.09 o 
   6   2   6      171.26      171.42     24.20 o 
   7   2   6       41.99       64.53     16.47 o 
   8   2   6       53.30       58.33     17.48 o 
   9   2   6      171.52      211.11     54.10 o 
  10   2   6      176.13      191.24     55.75 o 
  11   2   6        3.82       24.69     43.96 o 
  -9   3   6        0.69       39.05     38.40 o 
  -8   3   6        2.18      -26.20     26.20 o 
  -7   3   6       40.92       60.61     35.56 o 
  -6   3   6      148.72      134.35     42.03 o 
  -5   3   6      190.76      192.85     44.78 o 
  -4   3   6      897.57      908.85     40.57 o 
  -3   3   6        0.72       -6.30      6.30 o 
  -2   3   6       31.76       46.59      9.88 o 
  -1   3   6      154.05      155.43     22.60 o 
   1   3   6      657.76      662.38     49.46 o 
   2   3   6      651.63      709.66     64.10 o 
   3   3   6      411.45      330.05     40.22 o 
   4   3   6      502.57      474.55     30.45 o 
   5   3   6      257.95      241.40     23.29 o 
   6   3   6       13.89       12.54      9.14 o 
   7   3   6       10.84        6.16      9.98 o 
   8   3   6       60.49       62.13     30.47 o 
   9   3   6      197.99      118.56     45.52 o 
  10   3   6       10.05       -2.98     32.62 o 
  11   3   6       64.77       24.23     46.07 o 
  -9   4   6       15.18       24.18     37.12 o 
  -8   4   6       56.32      -19.36     19.36 o 
  -7   4   6        2.43      -23.35     23.35 o 
  -6   4   6        0.28       -7.52     20.56 o 
  -5   4   6       50.29       33.17     20.83 o 
  -4   4   6      259.58      244.33     26.02 o 
  -3   4   6       85.84       96.30     16.19 o 
  -2   4   6        0.33       13.99     10.74 o 
  -1   4   6      543.37      529.68     41.89 o 
   0   4   6      186.31      215.10     19.35 o 
   1   4   6     2117.61     2143.41     61.84 o 
   2   4   6     1036.55      984.25     57.86 o 
   3   4   6      401.76      364.21     22.20 o 
   4   4   6      349.99      330.80     22.23 o 
   5   4   6        2.82        4.30      7.44 o 
   6   4   6       11.08        2.39     11.59 o 
   7   4   6      170.80      198.90     21.88 o 
   8   4   6       26.64       15.88     11.24 o 
   9   4   6       45.97       57.63     32.90 o 
  11   4   6        9.59        1.61     24.32 o 
  -8   5   6       81.87      -11.10     28.13 o 
  -7   5   6       12.18        7.30     31.48 o 
  -6   5   6      212.18      236.53     55.57 o 
  -5   5   6      101.46       83.83     31.80 o 
  -4   5   6      272.73      267.53     27.60 o 
  -3   5   6      127.37      162.55     23.11 o 
  -2   5   6        2.18       -1.19      9.59 o 
  -1   5   6       45.91       61.81     19.00 o 
   0   5   6      755.40      702.30     50.89 o 
   1   5   6      164.05      186.24     26.61 o 
   2   5   6     3059.80     3069.27    113.68 o 
   3   5   6     2399.87     2445.89     66.28 o 
   4   5   6      372.21      342.98     22.71 o 
   5   5   6      462.09      453.50     34.88 o 
   6   5   6       40.55       36.60     13.16 o 
   7   5   6       30.54       28.78     15.02 o 
   8   5   6       15.02       19.80     15.58 o 
   9   5   6        2.78        7.85     21.75 o 
  10   5   6        1.09        4.36     23.08 o 
  11   5   6       19.90       -6.65     28.22 o 
  -8   6   6      108.21      -10.55     29.87 o 
  -7   6   6       91.48      -23.22     23.22 o 
  -6   6   6       96.05      108.47     42.76 o 
  -5   6   6       75.17       71.12     32.76 o 
  -4   6   6       53.61       19.12     29.85 o 
  -3   6   6      247.10      277.59     44.07 o 
  -2   6   6      429.65      512.43     46.85 o 
  -1   6   6       64.21       84.20     23.77 o 
   0   6   6      570.16      527.75     46.07 o 
   1   6   6      381.72      394.74     40.97 o 
   2   6   6     2866.66     3052.92    115.76 o 
   3   6   6     1882.21     1777.33     63.66 o 
   4   6   6      142.94      132.78     21.39 o 
   5   6   6       80.21       71.34     17.73 o 
   6   6   6      328.51      344.05     34.48 o 
   7   6   6      239.56      248.43     32.24 o 
   8   6   6      105.42       57.72     30.05 o 
   9   6   6      164.07      186.56     48.73 o 
  10   6   6       26.75       11.52     18.31 o 
  11   6   6       30.09      -25.01     29.73 o 
  -8   7   6       23.55       25.88     46.30 o 
  -7   7   6       25.06       -5.87     33.36 o 
  -6   7   6       15.37      -20.88     22.67 o 
  -5   7   6      396.47      403.64     61.48 o 
  -4   7   6      113.49      118.07     41.89 o 
  -3   7   6        4.82       -4.89     13.15 o 
  -2   7   6      370.44      451.59     47.21 o 
  -1   7   6       92.50       74.70     24.55 o 
   0   7   6       48.41       77.64     24.27 o 
   1   7   6      147.51      185.55     36.52 o 
   2   7   6      242.36      186.84     36.29 o 
   3   7   6      506.18      455.39     34.04 o 
   4   7   6      377.24      393.67     32.59 o 
   5   7   6       71.57       63.04     19.25 o 
   6   7   6      208.23      227.11     31.83 o 
   7   7   6      180.26      194.37     35.63 o 
   8   7   6       19.00       29.37     24.87 o 
   9   7   6       17.65       43.59     30.15 o 
  10   7   6       10.70       -6.42     23.35 o 
  -7   8   6        0.19      -30.28     30.28 o 
  -6   8   6      102.74      103.42     46.02 o 
  -5   8   6      100.00       94.89     39.51 o 
  -4   8   6      156.32      176.23     31.06 o 
  -3   8   6      545.32      653.03     45.23 o 
  -2   8   6        1.78       10.42     16.43 o 
  -1   8   6     1284.63     1265.15     80.71 o 
   0   8   6      183.61      249.93     37.07 o 
   1   8   6      150.06      123.06     31.94 o 
   2   8   6      526.60      574.65     58.18 o 
   3   8   6        8.41        6.38     20.23 o 
   4   8   6      113.14      184.24     28.61 o 
   5   8   6     1363.92     1431.99     73.09 o 
   6   8   6      365.73      377.36     47.90 o 
   7   8   6       14.86       -3.16     17.55 o 
   8   8   6       33.69       16.01     26.25 o 
   9   8   6      102.85      123.34     43.64 o 
  10   8   6       13.56        0.18     35.15 o 
  -7   9   6       64.73       92.46     55.24 o 
  -6   9   6       14.60       74.74     42.63 o 
  -5   9   6        8.36      -12.80     24.69 o 
  -4   9   6       49.01       96.37     26.95 o 
  -3   9   6      304.70      294.65     38.33 o 
  -2   9   6      157.73      128.98     38.13 o 
  -1   9   6      647.50      589.24     60.93 o 
   0   9   6       24.89       53.78     27.12 o 
   1   9   6       31.70       24.23     19.82 o 
   2   9   6       71.11      104.25     33.77 o 
   3   9   6      117.05      133.02     38.91 o 
   4   9   6      171.48      210.18     33.78 o 
   5   9   6      387.47      444.18     41.46 o 
   6   9   6      711.94      678.25     51.15 o 
   7   9   6        0.27      -10.69     19.07 o 
   8   9   6       44.14       37.03     30.28 o 
   9   9   6      129.13      124.53     48.73 o 
  -6  10   6      105.48      152.29     56.02 o 
  -5  10   6       14.75       53.09     37.81 o 
  -4  10   6       10.61       28.27     25.99 o 
  -3  10   6      152.91       97.98     29.80 o 
  -2  10   6      356.71      418.87     61.81 o 
  -1  10   6      118.91      166.37     44.92 o 
   0  10   6       72.57      123.15     38.31 o 
   1  10   6        4.00      -17.39     17.39 o 
   2  10   6      109.63       98.83     38.22 o 
   3  10   6       99.48      154.90     44.87 o 
   4  10   6      199.47      274.75     56.12 o 
   5  10   6        0.20       -3.13     17.54 o 
   6  10   6      289.87      422.11     46.45 o 
   7  10   6       33.87       83.08     27.88 o 
   8  10   6        2.32       49.32     38.13 o 
   9  10   6        2.24      -33.04     35.56 o 
  -5  11   6        1.29       20.42     38.73 o 
  -4  11   6        1.20       -5.52     26.13 o 
  -3  11   6        1.98      -18.47     18.47 o 
  -2  11   6      210.52      259.20     59.79 o 
  -1  11   6      200.42      341.10     65.11 o 
   0  11   6        1.63       10.69     27.76 o 
   1  11   6       51.10       67.08     34.18 o 
   2  11   6      309.19      251.26     56.12 o 
   3  11   6       84.57      105.76     40.79 o 
   4  11   6       77.30       74.47     38.86 o 
   5  11   6        2.24      -17.99     28.45 o 
   6  11   6       38.18       50.47     27.79 o 
   7  11   6       27.28       49.72     29.20 o 
  -4  12   6       32.94       13.47     31.05 o 
  -3  12   6        0.03       38.11     24.86 o 
  -2  12   6       42.66       28.80     25.44 o 
  -1  12   6      115.88       26.89     36.02 o 
   0  12   6       51.02       45.01     39.14 o 
   1  12   6       32.17       26.80     36.48 o 
   2  12   6        5.41       10.74     31.94 o 
   3  12   6        3.47      -12.94     27.25 o 
   4  12   6       63.88       94.61     47.63 o 
   5  12   6       25.26       30.10     40.01 o 
   6  12   6        0.18      -37.17     37.17 o 
  -2  13   6        3.34       -6.70     33.59 o 
  -1  13   6        3.32        8.67     30.56 o 
   0  13   6       28.90       -4.77     30.93 o 
   1  13   6       15.51       42.90     39.83 o 
   2  13   6        0.44      -22.62     32.62 o 
   3  13   6       34.14       91.68     50.29 o 
   4  13   6       37.08        3.62     45.10 o 
   5  13   6        0.18       37.30     47.26 o 
   1  14   6       33.82       20.10     47.08 o 
   2  14   6        9.73        4.63     36.98 o 
  -2  -8   7       36.00       41.08     51.39 o 
  -1  -8   7        9.22       24.41     30.31 o 
   0  -8   7        2.60      -21.03     25.45 o 
   1  -8   7        3.20       12.81     25.65 o 
   2  -8   7       15.35       -5.46     34.09 o 
   3  -8   7       62.37       63.55     46.98 o 
   4  -8   7       12.90      -30.01     30.10 o 
  -4  -7   7       55.56        5.18     35.93 o 
  -3  -7   7       13.92       19.00     36.29 o 
  -2  -7   7        1.50       -4.92     23.85 o 
  -1  -7   7       30.80       19.32     26.03 o 
   0  -7   7       20.93       17.63     23.54 o 
   1  -7   7       14.06        8.21     21.32 o 
   2  -7   7       70.79      104.56     56.48 o 
   3  -7   7       39.89       47.95     37.17 o 
   4  -7   7       12.54       16.11     27.90 o 
   5  -7   7       80.91        0.96     23.86 o 
   6  -7   7        3.81       -8.86     29.37 o 
  -5  -6   7       12.12       -0.83     38.91 o 
  -4  -6   7       27.58       26.38     32.90 o 
  -3  -6   7       68.19       37.21     32.72 o 
  -2  -6   7       71.75       58.06     26.57 o 
  -1  -6   7       80.25      144.23     31.32 o 
   0  -6   7      113.28       87.62     83.85 o 
   1  -6   7        9.37       21.69     20.25 o 
   2  -6   7        0.13       12.08     18.54 o 
   3  -6   7      106.02      179.36     49.78 o 
   4  -6   7       55.70       62.59     32.94 o 
   5  -6   7      116.99      -12.07     25.42 o 
   6  -6   7        2.79       11.06     22.94 o 
   7  -6   7        0.94        2.16     34.64 o 
  -6  -5   7       64.66      -18.86     32.99 o 
  -5  -5   7        0.71       20.33     32.35 o 
  -4  -5   7        0.38       21.66     33.91 o 
  -3  -5   7      126.20      162.57     49.55 o 
  -2  -5   7        0.07        4.12     17.24 o 
  -1  -5   7        7.09       16.99     17.63 o 
   0  -5   7      305.38      315.95     41.07 o 
   1  -5   7      104.31       98.10     37.37 o 
   2  -5   7       45.00       36.74     19.70 o 
   3  -5   7       55.40       48.97     30.79 o 
   4  -5   7       97.18       82.68     32.44 o 
   5  -5   7       99.44       76.21     32.58 o 
   6  -5   7       77.09       82.59     36.11 o 
   7  -5   7        0.36       22.53     27.48 o 
   8  -5   7        1.05        4.73     31.34 o 
  -6  -4   7       22.74       30.74     24.87 o 
  -5  -4   7       35.48        8.08     25.74 o 
  -4  -4   7        3.09       28.95     28.95 o 
  -3  -4   7        1.98       -4.99     16.03 o 
  -2  -4   7       30.92       16.48     18.10 o 
  -1  -4   7       21.97       28.63     18.49 o 
   0  -4   7      109.70      175.11     38.61 o 
   1  -4   7       51.98       53.96     18.82 o 
   2  -4   7        2.11      -16.84     16.84 o 
   3  -4   7      157.75      161.57     68.83 o 
   4  -4   7       26.19       -6.33     19.09 o 
   5  -4   7      327.46      266.58     53.32 o 
   6  -4   7       40.95       57.49     31.48 o 
   7  -4   7        1.75       12.76     23.91 o 
   8  -4   7       11.86        9.04     30.97 o 
   9  -4   7        2.36      -26.89     26.89 o 
  -7  -3   7      141.43      -15.92     30.24 o 
  -6  -3   7       42.38      -12.43     22.99 o 
  -5  -3   7       20.24       66.44     37.21 o 
  -4  -3   7       19.63       26.70     27.62 o 
  -3  -3   7       26.83       15.10     17.56 o 
  -2  -3   7      150.44      164.34     27.01 o 
  -1  -3   7      263.75      249.24     31.89 o 
   0  -3   7        2.41       10.39     10.58 o 
   1  -3   7        5.68        1.39      8.87 o 
   2  -3   7       32.56       32.86     12.42 o 
   3  -3   7      791.65      716.26     40.88 o 
   4  -3   7       97.65      123.34     32.85 o 
   5  -3   7      148.86      137.15     37.67 o 
   6  -3   7      582.78      516.97     59.83 o 
   7  -3   7       26.01       34.14     26.98 o 
   8  -3   7       58.89       92.82     34.78 o 
  -7  -2   7      179.54       52.67     31.52 o 
  -6  -2   7      207.78       50.43     29.18 o 
  -5  -2   7        6.65      -13.31     24.46 o 
  -4  -2   7       10.67       49.92     29.73 o 
  -3  -2   7        2.96       -1.66     15.46 o 
  -2  -2   7      220.48      246.70     29.18 o 
  -1  -2   7      375.44      346.99     31.49 o 
   0  -2   7      163.83      135.45     23.41 o 
   1  -2   7        3.00        1.73     13.28 o 
   2  -2   7      276.60      318.46     26.60 o 
   3  -2   7      171.17      204.00     27.60 o 
   4  -2   7      490.65      517.43     35.33 o 
   5  -2   7      230.70      219.46     29.62 o 
   6  -2   7      597.85      605.60     43.64 o 
   7  -2   7      422.46      450.41     43.22 o 
   8  -2   7        1.06      -24.34     24.34 o 
   9  -2   7        2.10       34.23     39.55 o 
  10  -2   7       19.04       25.65     50.01 o 
  -8  -1   7       45.50       -8.81     28.86 o 
  -7  -1   7        0.75       -3.90     23.49 o 
  -6  -1   7      251.88      208.31     54.10 o 
  -5  -1   7      177.50      147.15     45.61 o 
  -4  -1   7       13.43       30.91     18.22 o 
  -3  -1   7       26.61       22.59     18.51 o 
  -2  -1   7       85.00       78.89     13.97 o 
  -1  -1   7      275.46      259.48     25.91 o 
   0  -1   7      404.72      425.16     30.64 o 
   1  -1   7       10.89        7.12      9.32 o 
   2  -1   7      142.21      134.79     22.85 o 
   3  -1   7       46.53       56.02     10.77 o 
   4  -1   7      332.48      304.04     27.34 o 
   5  -1   7      793.92      786.72     47.31 o 
   6  -1   7        0.02      -10.58     10.98 o 
   7  -1   7      288.55      349.57     35.65 o 
   8  -1   7      211.93      196.96     32.87 o 
   9  -1   7        0.59       21.75     35.15 o 
  10  -1   7        0.98        2.20     38.91 o 
  -8   0   7      115.82      200.37     63.69 o 
  -7   0   7      377.31      369.23     67.86 o 
  -6   0   7        9.32       21.98     26.84 o 
  -5   0   7     1084.34     1142.73     84.56 o 
  -4   0   7      795.41      862.57     65.25 o 
  -3   0   7       38.96       33.03     11.88 o 
  -2   0   7        3.92       -3.85      7.31 o 
  -1   0   7       57.74       55.68     15.09 o 
   0   0   7       31.00        4.99     21.18 o 
   1   0   7      408.33      410.19     27.63 o 
   2   0   7        1.59       10.97      8.08 o 
   3   0   7        4.09       -2.16      6.99 o 
   4   0   7        2.06       -3.13     12.82 o 
   5   0   7      481.88      544.30     36.57 o 
   6   0   7     1248.99     1153.53     84.27 o 
   7   0   7       24.49       24.74     16.69 o 
   8   0   7      139.95      163.99     36.78 o 
   9   0   7      452.43      348.62     69.24 o 
  10   0   7      115.81      123.34     55.57 o 
  11   0   7        2.29       10.74     51.85 o 
  -8   1   7       13.31       45.33     40.47 o 
  -7   1   7      394.47      349.50     68.64 o 
  -6   1   7      351.91      286.45     57.31 o 
  -5   1   7     1758.77     1726.47    103.28 o 
  -4   1   7      782.50      891.84     70.11 o 
  -3   1   7      177.45      193.47     24.06 o 
  -2   1   7       19.23        9.22     14.41 o 
  -1   1   7        0.04        0.28     12.34 o 
   0   1   7       37.55       25.83     17.89 o 
   1   1   7      914.68      935.98     62.15 o 
   2   1   7     2547.47     2655.30     52.28 o 
   3   1   7       16.28        9.37      9.05 o 
   4   1   7        2.94        4.66      7.73 o 
   5   1   7      125.43      120.21     20.72 o 
   6   1   7      782.02      792.83     52.26 o 
   7   1   7      405.57      477.20     37.58 o 
   8   1   7        3.64       -6.56     14.35 o 
   9   1   7      561.01      522.02     72.13 o 
  10   1   7      249.54      187.80     59.37 o 
  11   1   7        1.30      -26.43     39.37 o 
  -8   2   7       22.84      -22.76     31.43 o 
  -7   2   7       56.65       56.71     37.53 o 
  -6   2   7      168.62      217.44     52.12 o 
  -5   2   7       31.15       66.71     28.91 o 
  -4   2   7       77.35       85.02     29.55 o 
  -3   2   7      727.77      753.39     39.06 o 
  -2   2   7      180.63      181.70     32.99 o 
  -1   2   7        1.86      -11.43     13.26 o 
   0   2   7        1.75       14.13     14.36 o 
   1   2   7     1003.47     1079.05     66.53 o 
   2   2   7     2785.50     2960.58     53.32 o 
   3   2   7      127.47      115.94     19.21 o 
   4   2   7       24.33       22.75     11.95 o 
   5   2   7       24.78       33.23     12.12 o 
   6   2   7       81.16       69.92     23.68 o 
   7   2   7     1097.35     1102.64     66.94 o 
   8   2   7      210.89      219.89     60.18 o 
   9   2   7        8.58      -16.56     26.70 o 
  10   2   7      448.30      442.00     80.16 o 
  11   2   7       21.55       19.32     44.46 o 
  -8   3   7       16.87      -13.86     35.65 o 
  -7   3   7       14.32        7.39     31.71 o 
  -6   3   7      124.43      198.13     49.60 o 
  -5   3   7     1726.89     1650.57    105.44 o 
  -4   3   7      150.35      170.87     41.07 o 
  -3   3   7      396.37      423.41     51.55 o 
  -2   3   7     1939.21     2007.72     60.50 o 
  -1   3   7       69.60       94.11     15.80 o 
   0   3   7       85.54       68.41     22.53 o 
   1   3   7       63.60       53.64     21.29 o 
   2   3   7      386.70      300.26     38.96 o 
   3   3   7      391.46      371.83     64.05 o 
   4   3   7        0.15       -3.11      7.42 o 
   5   3   7      256.50      286.25     34.30 o 
   6   3   7      107.45       90.30     20.01 o 
   7   3   7      217.92      253.96     33.27 o 
   8   3   7      450.81      499.81     60.29 o 
   9   3   7       70.16       62.36     36.89 o 
  10   3   7       30.64       40.52     40.15 o 
  11   3   7       46.81       88.05     54.56 o 
  -8   4   7       95.28      -26.57     26.57 o 
  -7   4   7        5.63       20.42     31.84 o 
  -6   4   7       30.82       56.94     32.94 o 
  -5   4   7      424.99      443.42     59.05 o 
  -4   4   7      465.31      484.03     59.19 o 
  -3   4   7       30.78       31.20     11.69 o 
  -2   4   7      798.65      819.90     54.92 o 
  -1   4   7     1086.13     1121.15     46.00 o 
   0   4   7      225.67      215.36     21.02 o 
   1   4   7       56.39       70.51     14.46 o 
   2   4   7      152.14      122.09     31.06 o 
   3   4   7      730.07      735.56     59.19 o 
   4   4   7      370.90      357.55     35.15 o 
   5   4   7       12.28       -4.73     18.40 o 
   6   4   7        0.01        0.97     20.07 o 
   7   4   7       76.98       79.82     18.05 o 
   8   4   7      272.49      277.24     28.85 o 
   9   4   7      366.95      345.92     68.64 o 
  10   4   7       48.03       55.61     39.87 o 
  11   4   7       38.67       28.31     42.21 o 
  -8   5   7        4.41       22.30     34.55 o 
  -7   5   7       23.97      -20.28     24.46 o 
  -6   5   7       10.30       26.29     27.30 o 
  -5   5   7       51.98       55.79     29.41 o 
  -4   5   7      131.57       56.62     29.41 o 
  -3   5   7      766.96      827.06     44.25 o 
  -2   5   7       98.92      126.13     27.48 o 
  -1   5   7     1051.94     1036.83     64.60 o 
   0   5   7      132.77      136.64     28.68 o 
   1   5   7      135.80      157.25     21.31 o 
   2   5   7       15.53       20.51     17.60 o 
   3   5   7      178.95      171.36     19.76 o 
   4   5   7      393.92      365.37     25.20 o 
   5   5   7       30.54       43.97     12.01 o 
   6   5   7       79.99       46.88     13.65 o 
   7   5   7       16.19       20.46     13.22 o 
   8   5   7       63.57       55.06     15.82 o 
   9   5   7      140.95      163.48     46.71 o 
  10   5   7       47.20       -3.85     19.23 o 
  11   5   7        0.56        2.43     29.69 o 
  -7   6   7       35.98      -23.63     23.63 o 
  -6   6   7       41.44       29.18     29.96 o 
  -5   6   7      324.10      398.18     59.33 o 
  -4   6   7        0.38        1.88     12.07 o 
  -3   6   7      374.11      441.22     46.53 o 
  -2   6   7      326.31      313.98     38.86 o 
  -1   6   7        1.22        6.70     12.43 o 
   0   6   7      301.53      257.73     34.60 o 
   1   6   7      174.21      195.97     35.28 o 
   2   6   7       78.74       55.34     18.49 o 
   3   6   7       45.21       37.48     13.82 o 
   4   6   7      538.19      535.66     38.10 o 
   5   6   7      271.75      270.60     61.92 o 
   6   6   7        0.44        5.54     13.49 o 
   7   6   7        9.24       36.84     17.98 o 
   8   6   7        1.60       -1.45     17.25 o 
   9   6   7        9.33       -8.30     22.71 o 
  10   6   7       27.37      -20.14     20.14 o 
  11   6   7       64.48      -11.56     32.44 o 
  -7   7   7       47.36       73.41     45.65 o 
  -6   7   7        0.73       -6.79     29.09 o 
  -5   7   7       14.38       33.50     29.00 o 
  -4   7   7       36.17       42.26     19.53 o 
  -3   7   7      349.03      436.58     47.95 o 
  -2   7   7      534.15      560.61     53.64 o 
  -1   7   7       42.31       48.59     22.57 o 
   0   7   7        0.19       10.69     15.51 o 
   1   7   7      115.82      118.33     29.50 o 
   2   7   7      191.88      131.69     33.31 o 
   3   7   7      383.40      458.06     53.41 o 
   4   7   7        1.40        1.35     11.39 o 
   5   7   7      528.52      508.51     40.34 o 
   6   7   7      176.30      154.76     28.49 o 
   7   7   7      116.38      119.50     26.39 o 
   8   7   7        1.90       -7.49     17.69 o 
   9   7   7        1.05       16.93     26.84 o 
  10   7   7        1.80        1.88     24.64 o 
  -7   8   7      101.56      145.13     55.15 o 
  -6   8   7        4.22       31.29     37.81 o 
  -5   8   7       50.46       59.14     34.32 o 
  -4   8   7       15.01       31.38     17.69 o 
  -3   8   7       40.72       54.05     28.42 o 
  -2   8   7      114.03      139.21     33.45 o 
  -1   8   7      489.83      531.75     56.71 o 
   0   8   7       17.94       -3.67     13.99 o 
   1   8   7      199.14      221.07     42.53 o 
   2   8   7       66.61       47.54     25.92 o 
   3   8   7      385.33      376.48     51.02 o 
   4   8   7      170.11      184.24     30.61 o 
   5   8   7     1158.54     1094.70    100.32 o 
   6   8   7       42.51       36.76     37.85 o 
   7   8   7       55.73       64.61     43.18 o 
   8   8   7       23.75       44.05     29.14 o 
   9   8   7       10.38      -20.42     20.42 o 
  10   8   7        1.72       27.76     26.47 o 
  -6   9   7       71.67      141.28     56.99 o 
  -5   9   7       29.67       20.79     29.59 o 
  -4   9   7        0.18        5.77     16.84 o 
  -3   9   7      137.48      132.25     28.13 o 
  -2   9   7        8.20        1.15     20.42 o 
  -1   9   7        7.37       17.02     20.56 o 
   0   9   7        1.12        5.92     18.12 o 
   1   9   7        2.02      -13.26     13.26 o 
   2   9   7       61.35       32.49     26.66 o 
   3   9   7       38.29       50.01     29.55 o 
   4   9   7       29.49       38.18     27.71 o 
   5   9   7       94.52      119.33     27.99 o 
   6   9   7        1.10      -14.41     16.75 o 
   7   9   7      222.01      292.75     59.72 o 
   8   9   7       13.98       57.35     35.33 o 
   9   9   7        0.60       -8.12     28.72 o 
  -6  10   7      139.09      140.82     58.09 o 
  -5  10   7       41.57        0.55     31.29 o 
  -4  10   7       22.88       27.87     24.13 o 
  -3  10   7        8.04       -8.02     17.91 o 
  -2  10   7        1.67       19.09     28.63 o 
  -1  10   7       66.14       63.46     31.61 o 
   0  10   7      434.43      533.63     61.99 o 
   1  10   7       82.12      137.24     39.64 o 
   2  10   7        0.39      -20.74     23.45 o 
   3  10   7       20.91      -13.40     22.39 o 
   4  10   7      103.69      136.69     45.20 o 
   5  10   7      341.21      541.07    103.44 o 
   6  10   7       46.04       77.46     27.40 o 
   7  10   7       10.67       36.31     24.57 o 
   8  10   7       84.00       46.30     42.12 o 
   9  10   7        0.61       16.33     42.21 o 
  -5  11   7        0.31       18.12     38.22 o 
  -4  11   7       59.91      113.33     35.26 o 
  -3  11   7        0.24       21.18     22.20 o 
  -2  11   7       11.01       54.46     36.84 o 
  -1  11   7        8.54       11.93     32.58 o 
   0  11   7       86.10       54.42     33.13 o 
   1  11   7       23.99       36.98     28.81 o 
   2  11   7       10.49       -3.17     27.67 o 
   3  11   7       72.59       61.62     35.51 o 
   4  11   7        6.70      -20.97     26.80 o 
   5  11   7       81.15       91.77     43.22 o 
   6  11   7      117.90      152.26     35.66 o 
   7  11   7        9.85       27.25     28.49 o 
   8  11   7       91.37      134.90     51.67 o 
  -4  12   7       26.15       52.02     35.65 o 
  -3  12   7        2.69       10.60     24.53 o 
  -2  12   7       28.54       48.17     27.39 o 
  -1  12   7       64.90        5.09     32.53 o 
   0  12   7       34.20        2.43     28.13 o 
   1  12   7       85.16       55.15     36.52 o 
   2  12   7       13.03       -5.64     30.05 o 
   3  12   7        0.10       19.82     32.03 o 
   4  12   7        1.01      -18.90     33.13 o 
   5  12   7        3.77       25.74     41.80 o 
   6  12   7       23.85       52.90     45.01 o 
   7  12   7       77.46      190.10     65.84 o 
  -2  13   7       98.41      130.01     38.62 o 
  -1  13   7        6.50       -3.62     34.87 o 
   0  13   7        0.31      -26.84     32.35 o 
   1  13   7        6.86        6.01     32.58 o 
   2  13   7       36.30       52.67     46.57 o 
   3  13   7        0.25       -3.35     38.86 o 
   4  13   7        8.18       12.16     45.38 o 
   5  13   7       77.80      139.53     63.50 o 
   2  14   7       53.51       72.68     53.27 o 
  -2  -7   8      116.62      152.47     68.18 o 
  -1  -7   8      113.44      156.88     41.15 o 
   0  -7   8      164.59      210.63     43.22 o 
   1  -7   8       29.48       28.89     28.30 o 
   2  -7   8       43.75       76.26     45.47 o 
   3  -7   8        5.68       62.59     41.48 o 
   4  -7   8       23.55      -26.20     26.20 o 
  -3  -6   8       72.02       91.45     54.69 o 
  -2  -6   8      208.04      302.87     47.08 o 
  -1  -6   8       46.27       54.80     27.01 o 
   0  -6   8        7.55       17.38     21.93 o 
   1  -6   8       49.09       96.65     30.99 o 
   2  -6   8        5.50       -8.30     22.39 o 
   3  -6   8       14.68       43.96     33.50 o 
   4  -6   8       14.05       -2.80     19.45 o 
   5  -6   8       89.78      -21.89     21.89 o 
  -4  -5   8       75.76      -18.63     29.64 o 
  -3  -5   8        0.05       36.11     32.99 o 
  -2  -5   8      382.03      487.20     89.59 o 
  -1  -5   8      716.57      775.67     58.78 o 
   0  -5   8        6.56       29.33     20.81 o 
   1  -5   8       83.33      117.96     28.65 o 
   2  -5   8       68.01       91.67     26.51 o 
   3  -5   8       34.61       48.73     30.88 o 
   4  -5   8       15.00       38.18     30.19 o 
   5  -5   8        5.08      -10.83     19.00 o 
   6  -5   8       10.62      -18.81     18.81 o 
   7  -5   8        0.20       -3.40     34.09 o 
  -5  -4   8       24.14       25.33     31.52 o 
  -4  -4   8        2.08       22.99     29.55 o 
  -3  -4   8        3.09       60.29     32.39 o 
  -2  -4   8       20.68       46.60     21.70 o 
  -1  -4   8      277.92      342.60     43.38 o 
   0  -4   8      143.79      157.67     30.17 o 
   1  -4   8       18.83        0.74     18.26 o 
   2  -4   8      423.61      459.73     56.67 o 
   3  -4   8      124.59      120.12     40.06 o 
   4  -4   8       44.03       77.86     31.61 o 
   5  -4   8       77.70       31.57     27.44 o 
   6  -4   8       18.05       56.12     31.20 o 
   7  -4   8       88.12      106.86     38.82 o 
   8  -4   8       11.96      -12.25     28.91 o 
  -6  -3   8       28.69        9.41     35.84 o 
  -5  -3   8      121.59       12.39     25.47 o 
  -4  -3   8       13.84        7.16     33.13 o 
  -3  -3   8       62.35       53.78     35.51 o 
  -2  -3   8      258.28      275.57     36.77 o 
  -1  -3   8        1.44        0.27     14.08 o 
   0  -3   8      640.18      715.61     46.90 o 
   1  -3   8      248.65      244.14     32.98 o 
   2  -3   8        7.23       22.87     12.21 o 
   3  -3   8      150.67      222.12     48.45 o 
   4  -3   8       35.86       47.95     27.81 o 
   5  -3   8       54.29       55.29     29.96 o 
   6  -3   8       35.17       52.22     30.38 o 
   7  -3   8        1.66        5.00     23.68 o 
   8  -3   8       58.49       61.12     34.05 o 
   9  -3   8       17.39       98.79     35.56 o 
  -6  -2   8       22.13        3.76     29.09 o 
  -5  -2   8       73.99      107.41     42.81 o 
  -4  -2   8        1.41        6.06     29.14 o 
  -3  -2   8        3.00       52.72     29.87 o 
  -2  -2   8        7.25      -15.24     34.14 o 
  -1  -2   8      489.03      549.53     40.91 o 
   0  -2   8        0.52      -11.93     17.07 o 
   1  -2   8     1125.27     1052.92     50.31 o 
   2  -2   8      353.27      415.44     31.46 o 
   3  -2   8       43.33       24.36     23.17 o 
   4  -2   8      175.00      312.33     45.29 o 
   5  -2   8      198.10      222.12     45.88 o 
   6  -2   8        3.29       -0.87     17.80 o 
   7  -2   8       17.16       13.74     23.58 o 
   8  -2   8        6.58       12.05     20.88 o 
   9  -2   8        2.89       -8.51     21.88 o 
  -7  -1   8       25.93       12.94     33.13 o 
  -6  -1   8       75.31       -2.25     20.01 o 
  -5  -1   8       29.74       50.10     32.39 o 
  -4  -1   8      140.79      181.42     49.28 o 
  -3  -1   8        3.94        5.78     14.85 o 
  -2  -1   8        4.81      -12.92     12.92 o 
  -1  -1   8      831.48      918.65     49.20 o 
   0  -1   8       43.05       42.58     15.64 o 
   1  -1   8      266.80      291.37     39.05 o 
   2  -1   8      662.86      674.41     37.03 o 
   3  -1   8      286.58      295.98     60.29 o 
   4  -1   8       40.71       31.45     15.50 o 
   5  -1   8       28.72       57.98     17.82 o 
   6  -1   8        7.40      -12.03     12.03 o 
   7  -1   8      239.11      273.32     37.62 o 
   8  -1   8        0.05      -17.16     17.16 o 
   9  -1   8       36.59       31.38     23.88 o 
  10  -1   8       25.72       40.38     53.18 o 
  -7   0   8       46.88      -22.07     23.91 o 
  -5   0   8       70.15       65.06     35.06 o 
  -4   0   8      111.43      208.63     44.42 o 
  -3   0   8      163.47      167.29     21.30 o 
  -2   0   8        8.37        0.64      8.29 o 
  -1   0   8      167.52      155.14     24.80 o 
   0   0   8      223.55      229.94     25.51 o 
   1   0   8        0.34       -3.54      8.53 o 
   2   0   8      332.21      314.14     23.67 o 
   3   0   8      380.42      452.22     33.76 o 
   4   0   8       61.85       51.65     19.43 o 
   5   0   8        9.88        1.86     10.72 o 
   6   0   8      218.65      248.91     33.61 o 
   7   0   8      423.37      478.63     41.80 o 
   8   0   8       46.21       39.76     21.44 o 
   9   0   8       48.95       53.03     26.10 o 
  10   0   8        0.39       47.58     45.75 o 
  -7   1   8       22.47       26.84     39.96 o 
  -6   1   8        1.04      -19.45     29.23 o 
  -5   1   8      159.81      214.37     47.63 o 
  -4   1   8      301.37      303.06     46.11 o 
  -3   1   8       73.28       56.85     18.22 o 
  -2   1   8        0.98      -10.19     10.19 o 
  -1   1   8       80.58       46.34     21.89 o 
   0   1   8      104.65      126.49     21.35 o 
   1   1   8       87.88       83.15     17.21 o 
   2   1   8     1054.69      975.40     68.69 o 
   3   1   8        0.86        6.19      9.48 o 
   4   1   8      280.01      293.67     75.04 o 
   5   1   8       47.82       61.82     16.64 o 
   6   1   8        5.46       21.35     15.06 o 
   7   1   8       61.33       67.80     21.26 o 
   8   1   8      197.21      255.66     36.45 o 
   9   1   8      158.50      190.41     35.65 o 
  10   1   8       11.90      -19.64     36.43 o 
  -7   2   8        0.23      -27.07     32.81 o 
  -6   2   8        4.43       42.81     35.33 o 
  -5   2   8        3.13      -11.75     24.18 o 
  -4   2   8      756.45      775.66     70.34 o 
  -3   2   8        0.50        5.74     10.53 o 
  -2   2   8      261.72      270.81     38.31 o 
  -1   2   8      272.66      328.16     40.97 o 
   0   2   8       15.01       23.40     19.04 o 
   1   2   8      320.89      338.12     41.66 o 
   2   2   8      426.42      411.84     33.66 o 
   3   2   8       63.78       67.99     48.02 o 
   4   2   8      979.75      946.60     48.47 o 
   5   2   8      354.43      346.06     32.31 o 
   6   2   8      311.47      323.58     34.43 o 
   7   2   8       17.92        2.96     14.96 o 
   8   2   8       78.78      114.47     28.44 o 
   9   2   8      223.66      205.01     56.35 o 
  10   2   8        5.40       27.44     39.51 o 
  11   2   8       16.18       27.25     44.87 o 
  -7   3   8       22.41       35.70     35.33 o 
  -6   3   8      101.43      128.34     45.93 o 
  -5   3   8      114.54       40.29     32.53 o 
  -4   3   8      239.53      234.51     49.78 o 
  -3   3   8      512.88      535.10     28.42 o 
  -2   3   8      160.39      171.56     22.95 o 
   0   3   8       15.86       12.34     14.41 o 
   1   3   8       20.68       11.79     14.77 o 
   2   3   8       59.37       53.27     21.34 o 
   3   3   8      111.54      135.83     22.60 o 
   4   3   8      235.74      187.75     27.59 o 
   5   3   8      198.29      189.65     29.12 o 
   6   3   8       38.29       62.63     22.09 o 
   7   3   8       42.21       40.96     19.68 o 
   8   3   8       42.05       78.74     24.70 o 
   9   3   8      308.22      335.04     69.47 o 
  10   3   8        7.41       22.57     38.31 o 
  11   3   8        1.16       -2.34     42.40 o 
  -7   4   8       38.31       -8.99     24.73 o 
  -6   4   8       40.28       45.29     34.55 o 
  -5   4   8       83.62       77.22     33.82 o 
  -4   4   8       53.64       52.08     28.59 o 
  -3   4   8      559.02      623.12     60.57 o 
  -2   4   8      416.21      459.78     31.20 o 
  -1   4   8      137.01      152.05     24.11 o 
   0   4   8      394.75      405.78     30.17 o 
   1   4   8       34.40       29.76     15.94 o 
   2   4   8       25.73        9.86     17.30 o 
   3   4   8      149.19      148.38     24.33 o 
   4   4   8       21.56       26.70     14.57 o 
   5   4   8        3.65        3.21     13.81 o 
   6   4   8       73.80       99.38     22.79 o 
   7   4   8      234.55      266.95     55.38 o 
   8   4   8      187.42      237.12     42.74 o 
   9   4   8        2.63        8.58     31.71 o 
  10   4   8      258.19      205.97     59.10 o 
  11   4   8       86.05       88.23     55.06 o 
  -7   5   8       70.21      -12.43     28.95 o 
  -6   5   8       68.60       96.26     38.91 o 
  -5   5   8       33.62       51.25     33.59 o 
  -4   5   8       46.51      129.90     41.94 o 
  -3   5   8       62.77       81.86     20.09 o 
  -2   5   8     1057.39     1281.30     76.08 o 
  -1   5   8       36.90       54.01     18.49 o 
   0   5   8      176.70      191.83     24.62 o 
   1   5   8        1.25       -2.30      8.56 o 
   2   5   8        7.09        0.96      8.78 o 
   3   5   8      275.08      305.20     26.36 o 
   4   5   8      115.71      125.00     18.80 o 
   5   5   8       50.45       59.69     15.80 o 
   6   5   8       70.52       60.59     24.91 o 
   7   5   8       51.65       62.91     17.95 o 
   8   5   8      106.94       73.14     19.82 o 
   9   5   8      192.45      114.48     44.28 o 
  10   5   8       74.77      128.98     50.66 o 
  -7   6   8       66.50      -17.16     31.52 o 
  -5   6   8       27.50       14.82     31.98 o 
  -4   6   8       62.90       -0.96     25.42 o 
  -3   6   8       19.05       50.84     24.18 o 
  -2   6   8      256.71      287.74     39.09 o 
  -1   6   8      575.86      629.07     56.67 o 
   0   6   8      154.84      164.86     35.28 o 
   1   6   8        5.04        0.69     10.60 o 
   2   6   8      233.23      241.12     42.86 o 
   3   6   8      256.83      265.05     30.55 o 
   4   6   8      475.47      479.41     31.36 o 
   5   6   8       65.19       64.33     15.94 o 
   6   6   8       27.60       10.25     11.86 o 
   7   6   8        0.41        5.71     15.97 o 
   8   6   8      110.54      115.71     30.10 o 
  10   6   8        7.50        5.05     26.38 o 
  -7   7   8        0.22       58.73     41.34 o 
  -6   7   8       31.86      -13.72     22.39 o 
  -5   7   8       40.62       11.93     39.41 o 
  -4   7   8        0.35      -21.34     21.34 o 
  -3   7   8      198.01      212.53     41.16 o 
  -2   7   8       76.80       92.73     27.99 o 
  -1   7   8      197.24      271.13     39.83 o 
   0   7   8      600.56      634.94     58.59 o 
   1   7   8        4.43       -6.56     14.27 o 
   2   7   8        9.42        5.74     14.04 o 
   3   7   8      234.81      229.28     44.64 o 
   4   7   8       40.52       33.82     16.52 o 
   5   7   8      113.70       98.68     33.68 o 
   6   7   8        4.34        5.74     26.02 o 
   7   7   8      184.48      182.30     33.56 o 
   8   7   8       82.71       42.47     35.97 o 
   9   7   8        4.95      -13.21     19.27 o 
  10   7   8      106.60      -14.73     24.87 o 
  -6   8   8        1.84        2.94     35.10 o 
  -5   8   8      114.27      129.62     49.42 o 
  -4   8   8       46.22       47.49     33.86 o 
  -3   8   8      243.18      306.04     52.03 o 
  -2   8   8     1082.50     1223.21     85.85 o 
  -1   8   8      311.26      326.97     45.24 o 
   0   8   8     1173.22     1273.50     85.34 o 
   1   8   8      570.20      646.18     60.93 o 
   2   8   8       32.91       17.89     15.00 o 
   3   8   8        4.27        9.77     23.31 o 
   4   8   8       35.45       39.21     19.40 o 
   5   8   8      162.04      162.12     29.77 o 
   6   8   8      436.13      461.87     42.93 o 
   7   8   8        4.56       -9.45     17.53 o 
   8   8   8        7.11        7.58     19.79 o 
   9   8   8        7.57       -3.30     21.11 o 
  10   8   8       91.87      -27.16     28.63 o 
  -6   9   8       23.89       82.64     49.10 o 
  -5   9   8       98.15      143.02     48.27 o 
  -4   9   8       23.22       13.49     27.81 o 
  -3   9   8       32.49        6.16     18.91 o 
  -2   9   8       89.53       88.56     35.33 o 
  -1   9   8      109.81       93.24     32.67 o 
   0   9   8      125.85      117.00     32.99 o 
   1   9   8      401.14      445.26     54.65 o 
   2   9   8       76.81       89.29     31.66 o 
   3   9   8        2.25        9.36     25.51 o 
   4   9   8       19.52       40.56     31.06 o 
   5   9   8      239.16      195.74     34.52 o 
   6   9   8      868.13      994.27     63.11 o 
   7   9   8       18.04       30.88     24.73 o 
   8   9   8        0.73       24.55     23.22 o 
   9   9   8       42.54        7.62     29.87 o 
  -5  10   8        1.07       12.62     36.62 o 
  -4  10   8       10.64      -13.21     26.98 o 
  -3  10   8        4.75       14.95     21.08 o 
  -2  10   8        2.87      -11.33     22.99 o 
  -1  10   8      353.83      365.56     62.77 o 
   0  10   8       87.57      146.83     40.01 o 
   1  10   8        4.98        9.86     21.15 o 
   2  10   8      350.20      479.35     62.49 o 
   3  10   8       21.67       32.16     30.33 o 
   4  10   8        0.15        3.58     29.73 o 
   5  10   8        2.07       -0.46     31.89 o 
   6  10   8       25.73       47.16     37.46 o 
   7  10   8      109.18      137.32     35.20 o 
   8  10   8        1.74       46.30     30.33 o 
   9  10   8        0.92       -3.03     40.47 o 
  -4  11   8       37.06       30.47     29.14 o 
  -3  11   8       25.11       13.49     22.56 o 
  -2  11   8       21.93       59.28     36.29 o 
  -1  11   8       92.14       58.00     37.85 o 
   0  11   8      261.84      283.61     58.82 o 
   1  11   8       10.82       29.00     30.01 o 
   2  11   8      300.40      272.78     60.61 o 
   3  11   8      193.64      274.02     61.48 o 
   4  11   8       91.93       79.06     41.62 o 
   5  11   8       45.18       60.52     40.01 o 
   6  11   8        7.10      -23.95     36.43 o 
   7  11   8       89.90       64.39     39.55 o 
   8  11   8       70.82       92.50     53.55 o 
  -3  12   8        1.72       37.86     30.82 o 
  -2  12   8        4.38       35.88     35.79 o 
  -1  12   8       10.05      -16.43     25.97 o 
   0  12   8       19.39      -24.69     24.69 o 
   1  12   8       51.15       33.72     31.25 o 
   2  12   8       10.22       38.96     36.06 o 
   3  12   8      161.87      222.35     61.03 o 
   4  12   8       63.83       60.02     42.81 o 
   5  12   8        4.55      -31.29     33.40 o 
   6  12   8        0.17       -7.71     42.63 o 
   7  12   8        3.82      -36.75     41.16 o 
  -1  13   8        0.93       46.94     40.38 o 
   0  13   8        1.28       23.54     38.18 o 
   1  13   8       66.27       -7.11     31.61 o 
   2  13   8       22.95        5.14     38.50 o 
   3  13   8        5.80      -19.91     38.18 o 
   4  13   8       54.81       53.32     49.14 o 
   5  13   8       24.32      -18.31     46.02 o 
  -1  -6   9       36.05       14.78     27.54 o 
   0  -6   9      126.83      168.72     40.07 o 
   1  -6   9        5.49       35.38     38.40 o 
   2  -6   9        3.23      -30.60     30.60 o 
   3  -6   9        7.90      -26.61     35.88 o 
   4  -6   9       11.36       -5.60     34.46 o 
  -3  -5   9       20.49       17.99     42.30 o 
  -2  -5   9      127.14      184.41     52.35 o 
  -1  -5   9       25.40       17.42     38.63 o 
   0  -5   9      213.91      316.87     44.42 o 
   1  -5   9        1.89        5.87     24.46 o 
   2  -5   9        3.08       -9.31     25.83 o 
   3  -5   9        0.06        9.77     28.54 o 
   4  -5   9       24.54        6.01     28.68 o 
   5  -5   9        5.61        9.77     23.03 o 
   6  -5   9        1.79       12.80     27.67 o 
  -4  -4   9       18.51       66.94     47.81 o 
  -3  -4   9      112.69      140.63     51.48 o 
  -2  -4   9       48.34       48.28     26.39 o 
  -1  -4   9       15.25       19.09     21.23 o 
   0  -4   9       10.89        8.37     18.67 o 
   1  -4   9       76.91       41.25     30.97 o 
   2  -4   9        0.49       18.63     26.47 o 
   3  -4   9       13.26       25.83     28.45 o 
   4  -4   9       26.80        1.33     22.99 o 
   5  -4   9       28.40      -15.60     17.07 o 
   6  -4   9       44.26        3.07     22.80 o 
   7  -4   9       66.09      -13.90     22.44 o 
  -5  -3   9      132.28       46.16     30.60 o 
  -4  -3   9       19.15      -19.82     29.96 o 
  -3  -3   9       19.04       52.22     39.51 o 
  -2  -3   9        3.90       43.15     22.14 o 
  -1  -3   9       74.01      117.62     28.91 o 
   0  -3   9      102.60      125.88     27.40 o 
   1  -3   9       45.55       61.88     21.15 o 
   2  -3   9       94.88      155.00     43.73 o 
   3  -3   9        4.67       -4.50     19.04 o 
   4  -3   9       17.72       18.17     21.34 o 
   5  -3   9       22.04      -14.09     18.72 o 
   6  -3   9        3.24       10.55     26.66 o 
   7  -3   9       21.55      -18.58     18.58 o 
   8  -3   9       95.39       77.31     46.11 o 
  -5  -2   9       75.52       10.14     30.51 o 
  -4  -2   9      112.30      167.66     55.11 o 
  -3  -2   9        0.00       -1.15     27.12 o 
  -2  -2   9       43.21       49.02     20.90 o 
  -1  -2   9      259.70      330.46     49.05 o 
   0  -2   9      211.46      283.01     53.06 o 
   1  -2   9       18.97        5.86     18.70 o 
   2  -2   9      117.24      106.40     35.97 o 
   3  -2   9       91.45       94.43     33.50 o 
   4  -2   9       46.92       88.60     30.51 o 
   5  -2   9       28.67       14.82     20.56 o 
   6  -2   9        0.07        2.66     21.01 o 
   7  -2   9       25.26       31.89     23.49 o 
   8  -2   9       56.18       54.42     31.84 o 
   9  -2   9       68.00       86.44     44.05 o 
  -6  -1   9        8.44       36.29     36.39 o 
  -5  -1   9        4.73        7.75     24.13 o 
  -4  -1   9       57.55      113.38     41.20 o 
  -3  -1   9      147.90      150.96     47.54 o 
  -2  -1   9        0.66      -13.35     13.35 o 
  -1  -1   9      148.59      133.63     26.57 o 
   0  -1   9      158.62      225.94     31.27 o 
   1  -1   9      355.94      348.58     30.35 o 
   2  -1   9        5.52        1.06     17.99 o 
   3  -1   9      452.11      536.52     60.93 o 
   4  -1   9      132.78      109.20     33.63 o 
   5  -1   9        4.83       10.69     19.59 o 
   6  -1   9        2.81       -6.77     15.18 o 
   7  -1   9        3.79        5.71     18.65 o 
   8  -1   9        5.95       15.18     21.35 o 
   9  -1   9       47.44       36.07     28.27 o 
  -6   0   9       31.70        9.31     29.00 o 
  -5   0   9        6.74        3.21     28.31 o 
  -4   0   9      172.50      175.73     48.59 o 
  -3   0   9      161.72      242.59     52.17 o 
  -2   0   9        3.83        8.46     14.63 o 
  -1   0   9       32.21       52.49     18.74 o 
   0   0   9        0.75        3.37     10.90 o 
   1   0   9      438.89      472.92     53.13 o 
   2   0   9      857.49      912.67     74.70 o 
   3   0   9       11.97        7.52     20.69 o 
   4   0   9      728.45      745.55     46.59 o 
   5   0   9       95.85      111.03     24.16 o 
   6   0   9       46.74       52.95     21.08 o 
   7   0   9        0.11        3.94     16.93 o 
   8   0   9       37.28       36.99     24.90 o 
   9   0   9        0.63       12.49     24.33 o 
  10   0   9       47.25       83.14     56.71 o 
  -5   1   9      196.36      166.01     48.36 o 
  -4   1   9        0.21      -14.41     23.86 o 
  -3   1   9       86.20      136.14     40.29 o 
  -2   1   9       99.10      147.31     25.62 o 
  -1   1   9       20.08       22.50     15.55 o 
   0   1   9       36.72       43.62     14.20 o 
   1   1   9      193.83      204.10     24.43 o 
   2   1   9     2093.69     1954.00    103.88 o 
   3   1   9      123.75      137.15     35.47 o 
   4   1   9      239.40      243.57     31.94 o 
   5   1   9      222.20      242.38     33.04 o 
   6   1   9       99.36       96.58     24.96 o 
   7   1   9        0.58        5.53     16.77 o 
   8   1   9       66.31       67.84     34.30 o 
   9   1   9        0.28      -11.54     21.53 o 
  10   1   9      637.44      674.81     92.91 o 
  -7   2   9      133.43      171.83     62.72 o 
  -6   2   9       23.58       45.20     42.44 o 
  -5   2   9        1.03       -2.16     30.19 o 
  -4   2   9       97.50       84.43     35.65 o 
  -3   2   9       77.62       62.77     32.62 o 
  -2   2   9      120.63      113.84     34.83 o 
  -1   2   9        7.70        6.88     19.59 o 
   0   2   9       31.91       12.39     17.76 o 
   1   2   9       16.57       24.86     14.02 o 
   2   2   9       24.35       49.65     23.54 o 
   3   2   9     1063.28     1078.31     76.53 o 
   4   2   9      854.55      852.94     54.83 o 
   5   2   9      270.35      283.11     71.42 o 
   6   2   9      263.37      336.30     73.02 o 
   7   2   9       39.56       57.58     22.45 o 
   8   2   9       21.28       26.49     21.18 o 
   9   2   9       15.68       10.82     22.70 o 
  10   2   9      119.27      129.21     57.31 o 
  -7   3   9      101.57      160.82     60.38 o 
  -6   3   9      127.63      190.60     53.78 o 
  -5   3   9        0.35       -6.52     29.69 o 
  -4   3   9        8.80       11.98     25.69 o 
  -3   3   9      184.10      160.23     41.98 o 
  -2   3   9      242.82      276.29     30.45 o 
  -1   3   9      212.50      244.74     45.20 o 
   0   3   9        0.62       -6.06     16.06 o 
   1   3   9       94.25      125.86     32.21 o 
   2   3   9        0.06      -11.61     11.61 o 
   3   3   9     1707.56     1599.60     95.07 o 
   4   3   9      298.65      307.84     35.25 o 
   5   3   9      132.39      164.19     30.95 o 
   6   3   9      307.14      313.53     38.90 o 
   7   3   9      348.12      362.43     40.52 o 
   8   3   9       59.41       29.59     53.23 o 
   9   3   9       11.89        3.39     24.66 o 
  10   3   9       64.95      110.21     51.62 o 
  -7   4   9        8.70      -10.83     39.55 o 
  -6   4   9       96.54       92.04     45.88 o 
  -5   4   9      187.60      228.82     57.49 o 
  -4   4   9      263.56      278.56     59.19 o 
  -3   4   9       48.68       60.68     18.89 o 
  -2   4   9      104.20      117.04     23.42 o 
  -1   4   9      567.30      657.83     63.50 o 
   0   4   9        1.75       -8.73      8.73 o 
   2   4   9       65.38       86.49     28.45 o 
   3   4   9       84.31      130.03     36.48 o 
   4   4   9      490.86      518.67     57.70 o 
   5   4   9      744.09      728.29     49.41 o 
   6   4   9       13.77       23.23     16.83 o 
   7   4   9      324.54      348.31     69.01 o 
   8   4   9       63.25       78.83     39.23 o 
   9   4   9       31.26       22.76     20.82 o 
  10   4   9       15.20       18.31     38.63 o 
  -7   5   9       94.18       -8.99     36.57 o 
  -6   5   9       38.40      -20.37     21.75 o 
  -5   5   9      110.28      115.54     46.94 o 
  -4   5   9        7.83       31.80     28.81 o 
  -3   5   9      135.49      143.11     27.15 o 
  -2   5   9       19.82        4.73     19.73 o 
  -1   5   9      368.48      387.39     34.52 o 
   0   5   9      345.27      375.45     35.23 o 
   1   5   9        7.85       16.75     12.88 o 
   2   5   9       55.55       40.83     18.58 o 
   3   5   9      111.12      135.43     25.32 o 
   4   5   9       61.98       51.83     22.22 o 
   5   5   9      394.42      489.26     40.12 o 
   6   5   9      533.81      625.25     38.36 o 
   7   5   9        0.92        8.45     15.34 o 
   8   5   9       71.46       73.75     20.62 o 
   9   5   9       95.10       71.60     23.62 o 
  10   5   9       36.10      109.94     52.40 o 
  -6   6   9       50.17       28.13     33.54 o 
  -5   6   9        6.69      -26.11     27.67 o 
  -4   6   9       35.14        7.98     27.67 o 
  -3   6   9       45.22       83.65     29.04 o 
  -2   6   9      103.18      176.15     39.05 o 
  -1   6   9       55.61       47.72     24.78 o 
   0   6   9      215.19      164.95     37.35 o 
   1   6   9       17.28       13.00     14.36 o 
   2   6   9      167.26      173.72     27.13 o 
   3   6   9      446.21      567.51     43.21 o 
   4   6   9      366.28      434.62     48.02 o 
   5   6   9       79.32       76.27     18.17 o 
   6   6   9      297.35      362.98     34.06 o 
   7   6   9      203.51      231.50     29.97 o 
   8   6   9        2.35       13.36     18.52 o 
   9   6   9       57.05       91.68     42.49 o 
  10   6   9        2.23       38.27     27.03 o 
  -6   7   9       96.86      -21.61     27.85 o 
  -5   7   9       10.46      -20.65     20.65 o 
  -4   7   9        7.44       25.65     31.75 o 
  -3   7   9        7.41      -15.78     15.78 o 
  -2   7   9      186.42      222.63     43.50 o 
  -1   7   9      431.95      369.64     48.32 o 
   0   7   9        1.93       26.75     19.13 o 
   1   7   9      211.09      205.01     42.30 o 
   2   7   9      159.27      167.57     37.81 o 
   3   7   9        2.66       -8.12     17.34 o 
   4   7   9       16.12       29.52     16.45 o 
   5   7   9       49.50       20.69     17.92 o 
   6   7   9       41.13       33.35     20.57 o 
   7   7   9      344.57      353.73     41.22 o 
   8   7   9      105.40       82.52     26.33 o 
   9   7   9        1.81       10.00     24.46 o 
  10   7   9        4.23      -16.79     27.53 o 
  -6   8   9       37.90       12.43     33.72 o 
  -5   8   9      125.48        1.24     28.86 o 
  -4   8   9       36.65       -8.53     25.37 o 
  -3   8   9       72.51       83.83     32.58 o 
  -2   8   9       12.20       16.93     22.48 o 
  -1   8   9       56.60       64.88     25.88 o 
   0   8   9      399.35      483.84     54.97 o 
   1   8   9        3.59       27.12     19.59 o 
   2   8   9      183.62      268.19     48.96 o 
   3   8   9       15.17       59.97     32.26 o 
   4   8   9        8.19       -5.83     22.16 o 
   5   8   9       32.71       12.35     18.07 o 
   6   8   9       82.43      111.62     35.56 o 
   7   8   9        2.42       13.63     22.55 o 
   8   8   9       17.34       -1.90     19.81 o 
   9   8   9        4.54       14.45     26.89 o 
  -5   9   9      128.93      110.90     52.86 o 
  -4   9   9       32.17       74.15     40.38 o 
  -3   9   9        0.14        8.80     20.49 o 
  -2   9   9       20.09      -22.44     22.44 o 
  -1   9   9       23.29       36.25     21.84 o 
   0   9   9      683.02      748.78     72.63 o 
   1   9   9       63.99       52.08     25.47 o 
   2   9   9       18.78       58.50     26.98 o 
   3   9   9       88.82       81.54     37.26 o 
   4   9   9        0.95       -2.20     22.30 o 
   5   9   9        6.86       19.99     20.60 o 
   6   9   9      147.06      181.18     35.55 o 
   7   9   9      195.39      184.61     37.75 o 
   8   9   9       20.73        5.98     30.81 o 
   9   9   9       76.77       18.49     33.13 o 
  -4  10   9       98.92      113.42     51.30 o 
  -3  10   9       15.12       18.84     33.17 o 
  -2  10   9        5.90       17.67     27.30 o 
  -1  10   9       48.95      155.13     43.73 o 
   0  10   9       12.62       21.70     26.20 o 
   1  10   9      146.68      153.80     42.08 o 
   2  10   9       28.29       36.06     28.08 o 
   3  10   9       22.25       33.63     33.45 o 
   4  10   9       57.66       81.08     36.52 o 
   5  10   9        4.65       32.03     35.79 o 
   6  10   9        7.66       17.04     23.82 o 
   7  10   9       75.62       37.00     49.71 o 
   8  10   9       20.27        4.23     24.98 o 
  -4  11   9       65.08      116.82     50.98 o 
  -3  11   9       80.29      114.92     42.74 o 
  -2  11   9        0.48       -2.80     32.94 o 
  -1  11   9       10.82      -10.87     30.24 o 
   0  11   9       29.20       17.85     30.97 o 
   1  11   9       83.79      150.31     45.24 o 
   2  11   9       46.55       65.89     32.94 o 
   3  11   9      123.33      166.65     50.43 o 
   4  11   9        3.40       46.02     39.96 o 
   5  11   9        0.95        9.64     33.68 o 
   6  11   9       18.84       35.24     43.64 o 
   7  11   9        9.56       15.66     31.08 o 
   8  11   9        0.26      -28.26     46.76 o 
  -2  12   9        7.66       50.75     53.27 o 
  -1  12   9       20.58       46.48     34.78 o 
   0  12   9        4.47      -21.15     21.15 o 
   1  12   9        0.41        2.98     22.67 o 
   2  12   9      118.56       30.74     21.11 o 
   3  12   9       98.53      157.75     54.10 o 
   4  12   9        1.98      -30.93     30.93 o 
   5  12   9       23.63        8.63     39.05 o 
   6  12   9       11.53       -3.49     44.92 o 
  -1  13   9       40.21       13.63     39.41 o 
   0  13   9        1.70       51.80     37.07 o 
   1  13   9        0.15       66.21     39.64 o 
   2  13   9        5.39       37.07     34.18 o 
   3  13   9        6.72       27.21     42.86 o 
   4  13   9       34.34       84.01     51.62 o 
   5  13   9       24.28       31.61     46.16 o 
  -1  -5  10       21.52       42.00     31.92 o 
   0  -5  10        2.73       21.98     40.79 o 
   1  -5  10       32.76       43.86     41.89 o 
   2  -5  10        0.02       -2.29     36.71 o 
   3  -5  10        7.99       23.31     37.49 o 
   4  -5  10       49.13       63.18     45.79 o 
  -2  -4  10       88.54      147.65     44.97 o 
  -1  -4  10       95.27      116.21     33.87 o 
   0  -4  10        2.19       23.26     34.28 o 
   1  -4  10       68.41       75.48     41.94 o 
   2  -4  10        0.19        1.42     31.84 o 
   3  -4  10       66.23       45.75     34.18 o 
   4  -4  10       23.49       52.45     39.41 o 
   5  -4  10       34.90      -23.08     23.08 o 
   6  -4  10       95.94      -25.92     25.92 o 
  -3  -3  10       80.01       87.32     45.38 o 
  -2  -3  10       26.51       38.63     37.67 o 
  -1  -3  10       13.38        6.36     21.94 o 
   0  -3  10       14.83       -2.20     31.71 o 
   1  -3  10       27.69       -0.18     25.83 o 
   2  -3  10        0.17      -18.81     22.85 o 
   3  -3  10       67.04      138.94     44.83 o 
   4  -3  10       13.76       37.76     30.79 o 
   5  -3  10        5.43       -2.62     18.45 o 
   6  -3  10       68.18       -3.30     21.20 o 
   7  -3  10      111.64        2.11     25.42 o 
  -4  -2  10       61.25       45.47     48.41 o 
  -3  -2  10      121.82      162.52     53.73 o 
  -2  -2  10       23.73       71.67     25.92 o 
  -1  -2  10        6.18       45.65     22.59 o 
   0  -2  10        4.26       -5.60     25.51 o 
   1  -2  10       24.13       36.80     30.19 o 
   2  -2  10       17.97       19.96     24.32 o 
   3  -2  10       49.73       69.33     31.52 o 
   4  -2  10        0.05       14.68     24.78 o 
   5  -2  10        7.92       22.76     28.08 o 
   6  -2  10        0.34       -4.22     21.24 o 
   7  -2  10      128.04        8.49     22.80 o 
   8  -2  10       50.75      137.61     52.63 o 
  -5  -1  10       61.96      134.16     56.57 o 
  -4  -1  10       17.42      -12.71     28.68 o 
  -3  -1  10       24.32       34.96     40.19 o 
  -2  -1  10      199.60      260.19     37.26 o 
  -1  -1  10      143.86      155.94     31.67 o 
   0  -1  10        3.38       12.66     18.03 o 
   1  -1  10        5.31       -2.52     21.47 o 
   2  -1  10      111.17       92.13     34.69 o 
   3  -1  10      200.04      219.55     49.23 o 
   4  -1  10        6.67       18.35     19.13 o 
   5  -1  10        1.29       -8.03     20.46 o 
   6  -1  10       53.83        9.68     24.82 o 
   7  -1  10       25.17        0.87     25.10 o 
   8  -1  10       94.25      195.74     49.28 o 
  -5   0  10        1.48        5.83     40.74 o 
  -4   0  10      157.40      203.49     57.08 o 
  -3   0  10       74.31      127.83     43.64 o 
  -2   0  10      181.07      214.35     33.64 o 
  -1   0  10      203.39      235.77     33.79 o 
   0   0  10       65.52       72.41     42.19 o 
   1   0  10       34.40       49.88     28.26 o 
   2   0  10       59.30       76.08     31.61 o 
   3   0  10      194.13      189.82     44.74 o 
   4   0  10       50.88       26.15     22.85 o 
   5   0  10        9.83      -11.47     13.28 o 
   6   0  10        3.46       11.15     18.09 o 
   7   0  10       33.85       57.30     25.54 o 
   8   0  10       37.08       40.68     26.43 o 
   9   0  10       65.38      120.08     33.81 o 
  -6   1  10        7.81      -14.04     31.29 o 
  -5   1  10       65.54        9.13     32.62 o 
  -4   1  10      488.33      680.82     84.15 o 
  -3   1  10      334.03      367.71     66.21 o 
  -2   1  10        0.33      -10.16     15.38 o 
  -1   1  10       80.77      125.68     25.42 o 
   0   1  10      120.92      160.62     26.45 o 
   1   1  10        4.29        1.24     17.16 o 
   2   1  10        9.57       -1.15     16.89 o 
   3   1  10       85.07      112.09     34.46 o 
   4   1  10       65.88       58.34     21.23 o 
   5   1  10       23.23       23.43     19.93 o 
   6   1  10       10.57       31.66     19.47 o 
   7   1  10       13.77       23.38     20.24 o 
   8   1  10        0.30       -3.17     21.00 o 
   9   1  10        0.69       18.60     28.59 o 
  -5   2  10        0.07      -24.87     34.23 o 
  -4   2  10      120.59       59.01     35.61 o 
  -3   2  10       33.71       38.13     33.17 o 
  -2   2  10      231.11      296.11     38.17 o 
  -1   2  10        3.25       -0.18     20.37 o 
   0   2  10      262.28      288.86     31.84 o 
   1   2  10       96.42      129.35     37.03 o 
   2   2  10      215.59      190.65     42.76 o 
   3   2  10      794.41      780.76     68.92 o 
   4   2  10      375.84      415.54     40.46 o 
   5   2  10      346.38      429.81     41.15 o 
   6   2  10       12.54        8.00     16.80 o 
   7   2  10       19.94       15.83     21.17 o 
   8   2  10       33.68       56.39     26.06 o 
   9   2  10       10.55        0.07     24.42 o 
  10   2  10        1.18       22.67     51.44 o 
  -6   3  10        1.09       20.92     43.54 o 
  -5   3  10       19.29       15.19     37.72 o 
  -4   3  10      208.24      202.90     53.32 o 
  -3   3  10        3.11       13.08     28.26 o 
  -2   3  10      133.64      166.13     29.47 o 
  -1   3  10      277.52      307.97     53.45 o 
   0   3  10       45.62       72.40     31.84 o 
   1   3  10      131.04      154.72     39.78 o 
   2   3  10      223.79      202.94     44.37 o 
   3   3  10       49.49       41.98     24.78 o 
   4   3  10       31.47       27.37     19.64 o 
   5   3  10      255.81      342.52     39.71 o 
   6   3  10       39.34       72.91     25.54 o 
   7   3  10        8.07       24.27     20.85 o 
   8   3  10        0.48      -19.19     19.19 o 
   9   3  10        5.22        5.14     25.47 o 
  10   3  10        0.66       -6.24     41.57 o 
  -6   4  10       36.21       19.96     46.89 o 
  -5   4  10       10.62       10.78     31.98 o 
  -4   4  10       26.76       25.01     38.13 o 
  -3   4  10        0.24       -1.70     26.29 o 
  -2   4  10       54.18       57.33     30.72 o 
  -1   4  10      544.43      623.32     63.80 o 
   0   4  10      116.24      176.78     29.06 o 
   1   4  10       45.27       58.59     26.52 o 
   2   4  10       61.04       36.71     22.57 o 
   3   4  10       33.02       41.80     22.21 o 
   4   4  10      212.07      231.83     36.17 o 
   5   4  10        0.09       -4.32     15.75 o 
   6   4  10       86.09       99.35     33.47 o 
   7   4  10      170.99      184.62     34.66 o 
   8   4  10       25.90       52.30     25.80 o 
   9   4  10        0.61      -19.21     19.21 o 
  10   4  10        2.73        7.39     42.58 o 
  -6   5  10      134.34      195.33     61.58 o 
  -5   5  10      102.16       82.45     44.14 o 
  -4   5  10       68.51       69.10     41.39 o 
  -3   5  10       40.29       15.97     32.53 o 
  -2   5  10       10.92       45.88     24.36 o 
  -1   5  10       77.46       97.46     24.58 o 
   0   5  10      576.44      649.74     46.39 o 
   1   5  10        0.23        4.45     12.82 o 
   2   5  10       63.04       79.32     29.02 o 
   3   5  10       90.21       78.86     26.38 o 
   4   5  10      151.32      158.42     25.24 o 
   5   5  10      141.53      148.04     23.67 o 
   6   5  10       55.93       68.42     20.43 o 
   7   5  10       56.07       63.46     21.52 o 
   8   5  10       21.83       20.09     19.61 o 
   9   5  10       14.67       30.72     21.93 o 
  10   5  10        0.88       47.81     44.46 o 
  -6   6  10      119.28      -30.33     30.33 o 
  -4   6  10       26.74       55.06     35.42 o 
  -3   6  10       67.13      135.40     45.52 o 
  -2   6  10        5.48        1.93     20.65 o 
  -1   6  10       11.07       43.22     24.18 o 
   0   6  10       96.39      101.68     31.89 o 
   1   6  10      128.36      157.83     28.04 o 
   2   6  10        0.07       -8.23     14.04 o 
   3   6  10      128.82      150.83     31.22 o 
   4   6  10       82.34       74.32     23.20 o 
   5   6  10      211.70      253.01     31.20 o 
   6   6  10       87.74       84.84     21.29 o 
   7   6  10       41.01       48.45     20.71 o 
   8   6  10      159.68      156.31     28.94 o 
   9   6  10       50.22       44.16     23.89 o 
  10   6  10        0.21       22.62     44.19 o 
  -5   7  10       82.63       -5.51     30.79 o 
  -4   7  10       33.74      -22.16     22.16 o 
  -3   7  10        2.65       31.11     29.64 o 
  -2   7  10        2.45        7.43     20.56 o 
  -1   7  10       48.88       25.19     23.08 o 
   0   7  10       11.85       10.37     23.95 o 
   1   7  10      194.29      193.77     42.35 o 
   2   7  10       13.53       19.59     20.56 o 
   3   7  10       99.56       83.37     30.28 o 
   4   7  10        7.07       25.16     19.35 o 
   5   7  10       65.31      108.62     23.36 o 
   6   7  10      136.68      146.28     25.28 o 
   7   7  10        8.44       41.82     24.69 o 
   8   7  10      151.09      116.45     34.96 o 
   9   7  10      139.01       30.92     83.23 o 
  -5   8  10        0.01      -11.38     32.03 o 
  -3   8  10      164.69       88.42    129.30 o 
  -2   8  10      149.68      131.82     40.15 o 
  -1   8  10       93.02      145.18     41.07 o 
   0   8  10        6.24       21.06     21.93 o 
   1   8  10       43.42       35.28     27.48 o 
   2   8  10      228.40      264.57     54.10 o 
   3   8  10       11.01       -1.74     19.73 o 
   4   8  10        6.17      -10.97     25.60 o 
   5   8  10       13.65        1.69     17.42 o 
   6   8  10      592.47      739.79     61.90 o 
   7   8  10       29.47       22.70     34.05 o 
   8   8  10      100.58        6.47     57.58 o 
   9   8  10       29.36       23.49     30.93 o 
  -4   9  10       26.67      -28.72     28.72 o 
  -3   9  10      226.23      363.96     89.36 o 
  -2   9  10       21.12       57.26     31.61 o 
  -1   9  10       59.07       47.31     31.06 o 
   0   9  10       12.66       20.88     23.49 o 
   1   9  10      153.31      159.68     45.65 o 
   2   9  10      212.27      213.91     46.62 o 
   3   9  10       10.57       60.34     35.01 o 
   4   9  10        0.32       -4.04     25.69 o 
   5   9  10       49.84        7.85     30.70 o 
   6   9  10      197.41      188.26     36.98 o 
   7   9  10        0.32       -3.31     19.73 o 
   8   9  10       99.48       70.43     35.58 o 
   9   9  10        0.79      -30.33     30.33 o 
  -4  10  10       45.83       24.96     40.06 o 
  -3  10  10        7.76       41.86     24.87 o 
  -2  10  10       94.28      106.17     43.54 o 
  -1  10  10       81.78      126.87     43.04 o 
   0  10  10      156.84      183.95     48.91 o 
   1  10  10       21.60      -14.68     22.53 o 
   2  10  10        0.44        4.73     21.38 o 
   3  10  10       38.78       55.15     36.66 o 
   4  10  10        0.19        0.23     29.41 o 
   5  10  10        8.45       38.45     38.54 o 
   6  10  10       41.22       40.79     35.79 o 
   7  10  10      139.86       35.71     87.36 o 
   8  10  10       60.61        8.67     41.30 o 
  -3  11  10       10.99       29.29     29.06 o 
  -2  11  10      101.58      120.72     45.10 o 
  -1  11  10       45.34       80.62     40.74 o 
   0  11  10       38.69       22.16     28.49 o 
   1  11  10      103.48       -1.24     25.74 o 
   2  11  10        5.32      -13.03     24.50 o 
   3  11  10      179.85      148.62     54.14 o 
   4  11  10       12.99       19.09     40.01 o 
   5  11  10       22.78       55.01     43.64 o 
   6  11  10        1.00      -35.70     35.70 o 
   7  11  10        4.57       26.77     29.59 o 
  -1  12  10       48.75       79.93     49.37 o 
   0  12  10       25.12       21.79     27.30 o 
   1  12  10       11.26       30.33     32.44 o 
   2  12  10        9.62       70.29     35.24 o 
   3  12  10       29.01       29.82     43.41 o 
   4  12  10       42.13        5.60     40.19 o 
   5  12  10       44.40       14.45     45.79 o 
   6  12  10        0.21       -8.03     44.97 o 
   1  13  10       45.59      -27.53     27.53 o 
   2  13  10       14.99      -24.96     27.44 o 
   3  13  10        5.26      -21.06     43.68 o 
   4  13  10       51.17       26.29     42.40 o 
   0  -4  11       57.66       12.89     42.12 o 
   1  -4  11        1.70        0.92     36.11 o 
   2  -4  11        3.58      -11.52     33.86 o 
   3  -4  11      138.24      196.11     60.52 o 
  -2  -3  11       25.15      -13.63     43.22 o 
  -1  -3  11       14.05       13.90     35.84 o 
   0  -3  11        6.20       -6.42     34.87 o 
   1  -3  11       45.12        8.67     33.36 o 
   2  -3  11       23.64       54.56     37.76 o 
   3  -3  11       67.60       50.66     39.96 o 
   4  -3  11      114.98      156.33     50.24 o 
   5  -3  11       11.31       37.21     29.18 o 
  -3  -2  11        0.04       94.93     53.55 o 
  -2  -2  11       19.12       11.47     37.90 o 
  -1  -2  11       58.17       99.20     43.36 o 
   0  -2  11        1.25      -26.43     26.43 o 
   1  -2  11        0.09       -9.27     23.40 o 
   2  -2  11       77.62      174.04     51.44 o 
   3  -2  11       32.61       49.60     35.65 o 
   4  -2  11      111.11       91.08     41.52 o 
   5  -2  11       93.05      -17.11     21.52 o 
   6  -2  11       23.24        8.63     25.01 o 
   7  -2  11       12.17       26.89     27.21 o 
  -3  -1  11       96.02      163.35     49.42 o 
  -2  -1  11        1.05       -0.18     31.80 o 
  -1  -1  11      164.91      222.31     52.49 o 
   0  -1  11        7.61        2.02     28.86 o 
   1  -1  11        2.89        6.88     25.37 o 
   2  -1  11       46.46       20.65     30.93 o 
   3  -1  11       20.85       16.89     29.27 o 
   4  -1  11        0.78        4.22     26.02 o 
   6  -1  11       60.97       26.84     22.48 o 
   7  -1  11       44.33        6.33     25.56 o 
  -4   0  11        0.07       -9.13     41.48 o 
  -3   0  11      220.83      367.71     75.07 o 
  -2   0  11      152.36      232.49     56.48 o 
  -1   0  11        5.85       -3.90     27.44 o 
   0   0  11      223.30      311.50     59.74 o 
   1   0  11       59.35       51.85     31.89 o 
   2   0  11        0.21       -4.54     22.30 o 
   3   0  11       31.45       26.43     28.03 o 
   4   0  11       36.71       34.23     26.80 o 
   5   0  11       20.75       49.97     30.47 o 
   6   0  11       43.89       -1.61     21.47 o 
   7   0  11       31.70        5.78     22.57 o 
   8   0  11       83.60      131.92     51.48 o 
  -4   1  11        8.61      -11.93     33.36 o 
  -3   1  11        4.56       13.44     31.61 o 
  -2   1  11      152.22      251.18     72.89 o 
  -1   1  11       29.08       77.83     25.18 o 
   0   1  11      188.01      179.68     44.46 o 
   1   1  11       80.24      174.22     43.96 o 
   2   1  11      158.14      105.44     37.30 o 
   3   1  11       54.38       67.82     28.54 o 
   4   1  11       20.59       68.09     30.88 o 
   5   1  11        0.01       23.42     27.58 o 
   6   1  11       59.11       97.67     28.80 o 
   7   1  11      133.99      119.15     94.68 o 
   8   1  11       34.31       20.62     26.63 o 
   9   1  11       30.27       10.15     36.96 o 
  -2   2  11       33.71       44.62     24.01 o 
  -1   2  11      255.29      369.55     38.86 o 
   0   2  11      174.14      174.04     44.92 o 
   1   2  11       88.81      126.55     40.79 o 
   2   2  11      110.33       76.12     32.90 o 
   3   2  11       16.49        5.18     19.04 o 
   4   2  11       19.71      -21.79     21.79 o 
   5   2  11       59.22       99.57     29.37 o 
   6   2  11        0.23       -1.41     19.65 o 
   7   2  11        4.64       46.57     25.47 o 
   8   2  11        7.95       33.07     27.43 o 
   9   2  11       10.28       49.61     32.38 o 
  -5   3  11        6.13       -2.52     35.70 o 
  -4   3  11       42.89       68.92     41.66 o 
  -3   3  11       32.92       57.40     36.66 o 
  -2   3  11       16.78       -1.10     19.62 o 
   0   3  11      372.05      503.89     61.48 o 
   1   3  11        3.16       14.96     24.00 o 
   2   3  11      155.88      130.17     39.18 o 
   3   3  11      324.84      389.28     56.02 o 
   4   3  11        5.13       -4.77     25.01 o 
   5   3  11      136.59      124.12     32.64 o 
   6   3  11       11.70       10.49     21.42 o 
   7   3  11        8.60       38.80     23.97 o 
   8   3  11       28.80       64.91     29.31 o 
   9   3  11       30.61       19.46     27.01 o 
  -5   4  11       23.76      -21.15     43.50 o 
  -4   4  11       20.06       49.19     44.19 o 
  -3   4  11       12.11       -6.19     34.14 o 
  -2   4  11       68.04      110.26     27.42 o 
  -1   4  11        3.93       23.70     18.57 o 
   0   4  11        7.61        4.49     17.73 o 
   1   4  11      306.32      422.36     58.23 o 
   2   4  11        0.87      -17.53     17.53 o 
   3   4  11      107.94      113.70     37.21 o 
   4   4  11       97.39      122.51     41.07 o 
   5   4  11       35.30        6.64     20.96 o 
   6   4  11       13.98       26.03     23.03 o 
   7   4  11      143.14      116.58     31.31 o 
   8   4  11       27.58       67.40     29.95 o 
   9   4  11        4.38        0.23     40.19 o 
  -5   5  11       12.72       19.59     45.52 o 
  -4   5  11       81.74       71.67     48.54 o 
  -3   5  11       17.51       27.53     33.54 o 
  -2   5  11        1.25       -6.38     23.86 o 
  -1   5  11      123.03      169.50     63.02 o 
   0   5  11        3.55      -14.81     14.81 o 
   1   5  11      522.18      710.43     52.38 o 
   2   5  11      145.72      173.27     30.74 o 
   3   5  11       10.50       -0.80     15.67 o 
   4   5  11       35.44       38.49     22.47 o 
   5   5  11       39.23       69.15     38.91 o 
   6   5  11        9.58        2.78     16.41 o 
   7   5  11        0.38        2.04     18.42 o 
   8   5  11        0.71       -4.79     19.49 o 
   9   5  11        4.83      -20.84     20.84 o 
  -5   6  11       36.86       14.27     47.86 o 
  -4   6  11       13.78       21.06     30.10 o 
  -3   6  11       25.06       35.79     41.85 o 
  -2   6  11        3.41       16.15     28.49 o 
  -1   6  11       33.79       81.63     33.13 o 
   0   6  11        9.25       -7.25     17.41 o 
   1   6  11        0.29      -14.45     14.45 o 
   2   6  11       60.79       93.46     25.76 o 
   3   6  11      181.00      235.99     51.83 o 
   4   6  11       20.68        4.69     16.82 o 
   5   6  11        1.10        6.75     14.35 o 
   6   6  11       23.19       44.59     20.02 o 
   7   6  11      147.40      164.55     30.52 o 
   8   6  11        4.01        9.92     21.37 o 
   9   6  11       19.85       -3.46     21.98 o 
  -4   7  11       23.13        8.49     31.25 o 
  -3   7  11       73.39       -9.82     23.26 o 
  -2   7  11       33.48       55.75     30.19 o 
  -1   7  11        2.63       -2.75     24.59 o 
   0   7  11       57.11      100.39     36.57 o 
   1   7  11       88.77       87.13     34.18 o 
   2   7  11       59.44       58.00     26.93 o 
   3   7  11      257.92      397.75     40.32 o 
   4   7  11      186.99      204.50     34.82 o 
   5   7  11        2.97        0.15     18.40 o 
   6   7  11       19.16       25.76     19.39 o 
   7   7  11       81.77       55.15     23.39 o 
   8   7  11      103.67       77.79     35.51 o 
   9   7  11       26.88       14.17     31.23 o 
  -4   8  11      106.86      -20.51     31.29 o 
  -3   8  11        2.32       12.85     31.80 o 
  -2   8  11       14.54       67.82     32.35 o 
  -1   8  11       87.13      107.83     35.97 o 
   0   8  11       28.07       13.81     27.30 o 
   1   8  11      247.55      276.63     55.61 o 
   2   8  11       40.18       39.32     27.71 o 
   3   8  11       29.12      -20.01     20.01 o 
   4   8  11      168.76      318.30     66.90 o 
   5   8  11       15.58      -20.83     28.95 o 
   6   8  11        2.72       -8.75     26.96 o 
   7   8  11        0.10        3.40     22.19 o 
   8   8  11       80.05       21.77     27.92 o 
   9   8  11        8.32        4.31     48.32 o 
  -3   9  11       59.40       -2.43     32.12 o 
  -2   9  11        1.04       10.14     30.24 o 
  -1   9  11       13.97       12.16     25.83 o 
   0   9  11      302.04      352.11     63.73 o 
   1   9  11      125.48      140.04     45.01 o 
   2   9  11      127.63      149.03     44.37 o 
   3   9  11        1.11        4.96     22.30 o 
   4   9  11       34.34       40.47     38.27 o 
   5   9  11       18.54       51.71     40.38 o 
   6   9  11       36.52       16.66     35.15 o 
   7   9  11      327.92       92.66    142.68 o 
   8   9  11        0.34       10.71     25.19 o 
  -3  10  11       51.04       88.78     50.75 o 
  -2  10  11       17.88       -8.35     35.93 o 
  -1  10  11       47.86      129.67     43.59 o 
   0  10  11        2.80        5.83     27.16 o 
   1  10  11        0.19        1.19     23.95 o 
   2  10  11        4.33        8.86     25.14 o 
   3  10  11       57.14      -20.23     20.23 o 
   4  10  11        8.53       -0.50     32.94 o 
   5  10  11       87.90      139.67     50.98 o 
   6  10  11       48.42       51.85     42.76 o 
   7  10  11       52.76       35.90     42.30 o 
  -2  11  11       68.76       95.07     53.00 o 
  -1  11  11       14.48       65.43     44.74 o 
   0  11  11       20.14      -17.62     27.76 o 
   1  11  11        1.28       15.05     23.49 o 
   2  11  11        2.99        7.34     20.92 o 
   4  11  11       39.18        0.64     39.23 o 
   5  11  11        0.38      -10.19     39.51 o 
   6  11  11        0.87        5.74     41.85 o 
   0  12  11        1.70      -19.09     32.44 o 
   1  12  11        1.31        7.07     26.43 o 
   2  12  11       14.61       30.38     30.51 o 
   3  12  11       16.77      -10.78     36.39 o 
   4  12  11      101.28      138.20     59.37 o 
   5  12  11       10.28       34.96     49.19 o 
   0  -2  12       20.73       38.18     41.07 o 
   1  -2  12        1.34       39.78     41.11 o 
   2  -2  12        7.03      -28.68     28.68 o 
   3  -2  12       48.13       56.35     40.38 o 
   4  -2  12        9.61       -3.58     30.19 o 
   5  -2  12        7.10      -14.27     23.22 o 
  -1  -1  12       27.95       56.94     39.87 o 
   0  -1  12       55.71       61.03     38.77 o 
   1  -1  12        0.55       29.27     33.13 o 
   2  -1  12        1.04       -4.73     29.73 o 
   3  -1  12       31.71       59.42     39.64 o 
   4  -1  12      132.51      240.89     61.76 o 
   5  -1  12       50.59        1.15     26.61 o 
   6  -1  12       23.27       -1.93     30.47 o 
  -1   0  12       41.34       69.70     38.31 o 
   0   0  12      106.82      177.62     49.83 o 
   1   0  12        1.99       -0.09     26.02 o 
   2   0  12        0.11        4.22     23.26 o 
   3   0  12        3.48       12.71     28.26 o 
   4   0  12       37.03       88.56     42.86 o 
   5   0  12      120.68       19.41     24.13 o 
   6   0  12       11.64       19.36     26.15 o 
   7   0  12        5.58       25.05     34.05 o 
  -3   1  12       26.63       85.16     37.90 o 
  -1   1  12        8.58       24.23     29.82 o 
   0   1  12       31.00       56.07     34.14 o 
   1   1  12        0.20        3.67     25.51 o 
   2   1  12        0.38        5.05     23.35 o 
   3   1  12      238.69      235.11     52.49 o 
   4   1  12       15.53       17.21     27.48 o 
   6   1  12      103.91       -2.89     21.01 o 
   7   1  12       11.07        1.38     27.67 o 
  -3   2  12       82.44      181.10     57.13 o 
  -1   2  12       13.19       19.09     30.05 o 
   0   2  12       27.85       83.05     37.44 o 
   1   2  12       62.56       71.21     32.30 o 
   2   2  12       20.63       28.54     24.78 o 
   3   2  12       27.52       24.59     27.16 o 
   4   2  12        0.07        8.17     25.01 o 
   5   2  12       46.55      -23.54     23.54 o 
   6   2  12      100.40       20.52     84.20 o 
   7   2  12      101.35       62.05     35.72 o 
   8   2  12        1.02      -18.47     28.43 o 
  -2   3  12        0.39      -26.47     35.65 o 
   0   3  12        2.11       13.35     26.98 o 
   1   3  12       69.43      140.59     44.42 o 
   2   3  12       42.47       42.21     31.29 o 
   3   3  12        0.23       -7.39     22.39 o 
   4   3  12      273.96      189.09     50.70 o 
   5   3  12        8.79      -14.09     24.96 o 
   6   3  12       14.39       13.70     22.62 o 
   7   3  12      122.02       53.38     81.65 o 
   8   3  12       97.74       95.89     37.41 o 
  -4   4  12       39.34       21.34     49.74 o 
  -3   4  12        4.84      -29.50     36.11 o 
  -1   4  12      132.75      117.77     28.63 o 
   0   4  12      193.41      224.12     38.50 o 
   2   4  12      103.24       69.47     33.72 o 
   3   4  12       68.89      111.96     38.31 o 
   4   4  12        1.11      -19.59     19.59 o 
   5   4  12        5.10       49.55     35.33 o 
   6   4  12       99.57       85.08     89.38 o 
   7   4  12       42.83       47.26     34.78 o 
   8   4  12      177.82      165.37     43.37 o 
  -4   5  12      167.24      245.11     74.70 o 
  -3   5  12        3.06      -14.13     31.52 o 
  -1   5  12       30.76       63.35     24.97 o 
   0   5  12      267.23      425.47     70.41 o 
   1   5  12       71.83      146.72     31.82 o 
   2   5  12       10.57       25.55     25.51 o 
   3   5  12      148.35      171.94     34.02 o 
   6   5  12       11.55      -36.48     36.48 o 
   7   5  12       30.07       56.04     24.05 o 
   8   5  12       34.84       42.78     26.80 o 
  -3   6  12        7.99       23.91     43.86 o 
  -1   6  12       23.11       33.40     35.42 o 
   0   6  12       29.77       40.57     35.40 o 
   1   6  12      192.75      282.68     51.83 o 
   2   6  12       19.83       38.68     21.88 o 
   3   6  12      281.42      309.87     43.39 o 
   4   6  12       42.10      104.72     25.92 o 
   5   6  12       19.30       -7.98     27.69 o 
   6   6  12       12.08       -2.79     17.79 o 
   7   6  12       36.70       79.24     25.97 o 
   8   6  12        2.19       24.43     23.66 o 
  -3   7  12       25.78       42.53     35.93 o 
  -2   7  12        0.18      -29.92     29.92 o 
  -1   7  12        1.41       36.16     36.94 o 
   0   7  12       27.33       89.66     41.25 o 
   1   7  12       38.34       36.52     33.50 o 
   2   7  12       95.51      130.74     61.55 o 
   3   7  12        6.44       -3.74     20.17 o 
   4   7  12       23.01       23.83     23.08 o 
   5   7  12       93.27       89.04     28.89 o 
   6   7  12        1.64      -12.97     17.24 o 
   7   7  12        0.28       33.83     23.00 o 
   8   7  12       26.40        0.10     23.60 o 
  -3   8  12        1.10       -4.36     31.20 o 
  -2   8  12      155.17      176.93     51.99 o 
  -1   8  12        4.83       15.55     30.79 o 
   0   8  12        2.50       20.51     32.07 o 
   1   8  12        1.65      -21.79     21.79 o 
   2   8  12       79.18       81.54     37.03 o 
   4   8  12       24.35       39.78     39.28 o 
   5   8  12       38.34        9.59     33.08 o 
   6   8  12      101.80      154.63     54.19 o 
   7   8  12        1.87       -8.89     27.00 o 
   8   8  12        2.71       35.36     34.66 o 
  -2   9  12      113.57       65.84     42.81 o 
  -1   9  12        1.29        0.87     29.59 o 
   0   9  12       70.68       51.94     35.33 o 
   1   9  12       24.56        2.94     26.57 o 
   2   9  12        4.53       -4.18     23.77 o 
   3   9  12       73.41      -13.03     19.09 o 
   4   9  12       63.40       54.19     40.74 o 
   5   9  12        5.70       43.13     42.35 o 
   6   9  12      185.14      210.33     65.75 o 
   7   9  12        0.67      -19.43     25.38 o 
  -1  10  12       38.64      -32.72     36.57 o 
   0  10  12       23.15       11.43     38.86 o 
   1  10  12        0.16       14.22     26.29 o 
   2  10  12        0.02        4.73     24.32 o 
   3  10  12        0.90       12.34     24.41 o 
   4  10  12       63.00       43.41     43.64 o 
   5  10  12       19.06       36.62     41.85 o 
   6  10  12        1.64      -27.76     40.10 o 
   0  11  12       27.69       71.53     45.01 o 
   1  11  12        3.67       27.99     31.48 o 
   2  11  12       10.40      -20.83     20.83 o 
   3  11  12        2.44      -22.25     23.08 o 
   4  11  12        0.15      -16.01     35.84 o 
   5  11  12       42.41       88.74     51.16 o 
   0   0  13       19.94       53.00     44.28 o 
   1   0  13        0.53      -32.53     32.53 o 
   2   0  13       58.46       38.54     37.58 o 
   3   0  13       53.45       42.35     36.98 o 
   4   0  13       21.57       34.64     38.68 o 
   5   0  13        5.89       62.49     39.69 o 
   0   1  13        5.76       60.61     39.74 o 
   1   1  13        4.37        3.49     34.92 o 
   2   1  13       95.88      105.72     42.72 o 
   3   1  13       49.99       43.41     37.44 o 
   4   1  13        0.17       -4.04     30.83 o 
   5   1  13        0.13       55.43     36.20 o 
   6   1  13       18.27       17.48     34.64 o 
  -1   2  13        2.02        2.25     40.10 o 
   0   2  13        2.34        3.95     35.24 o 
   1   2  13       30.68        3.40     33.17 o 
   2   2  13        5.39      -14.73     27.90 o 
   3   2  13        5.72      -18.63     26.11 o 
   4   2  13      141.20      184.09     51.39 o 
   5   2  13       29.11        0.78     28.08 o 
   6   2  13       35.72        8.17     32.90 o 
   7   2  13       11.96      -18.26     31.02 o 
  -1   3  13        4.77       -5.07     26.88 o 
   0   3  13        0.16        3.44     33.36 o 
   1   3  13       33.11       85.62     41.25 o 
   2   3  13       13.67       23.45     33.36 o 
   3   3  13        3.26       29.18     29.00 o 
   4   3  13        0.24       50.10     32.30 o 
   5   3  13      123.45       16.98     27.62 o 
   6   3  13       71.56       18.31     30.97 o 
   7   3  13        2.55       25.93     28.75 o 
  -1   4  13       27.69       57.29     32.20 o 
   0   4  13       11.75        3.08     25.34 o 
   2   4  13       29.26       45.84     32.90 o 
   3   4  13        0.27      -10.83     27.48 o 
   4   4  13      103.90      125.26     45.61 o 
   5   4  13        0.43      -15.88     24.00 o 
   6   4  13       14.14      -12.71     27.30 o 
   7   4  13        3.44        8.60     28.31 o 
  -2   5  13       99.74      123.11     55.57 o 
  -1   5  13        3.18       -7.68     26.44 o 
   0   5  13        9.65       13.97     29.04 o 
   1   5  13       12.11       -9.27     22.01 o 
   2   5  13       27.78      -16.81     33.04 o 
   3   5  13       19.62      -19.58     19.58 o 
   4   5  13        0.03        3.70     15.51 o 
   7   5  13       13.87       10.49     25.98 o 
  -1   6  13        7.69       22.99     38.73 o 
   0   6  13        5.95        7.97     25.09 o 
   1   6  13        0.03       30.23     25.36 o 
   2   6  13        4.19       10.47     21.82 o 
   3   6  13       20.51      -15.96     18.47 o 
   4   6  13       43.71       27.24     15.47 o 
   5   6  13        0.00      -36.13     36.13 o 
   6   6  13        0.04        5.08     42.90 o 
   7   6  13        1.65      -11.33     31.82 o 
  -1   7  13      104.13      133.48     51.07 o 
   0   7  13        3.25        1.10     34.28 o 
   1   7  13       12.97       30.83     31.48 o 
   2   7  13       11.10       -4.43     17.65 o 
   3   7  13       11.77       -0.03     16.12 o 
   5   7  13       15.61       17.03     24.98 o 
   6   7  13        1.02        2.33     26.62 o 
   7   7  13        0.17      -29.75     31.18 o 
  -1   8  13        0.11      -25.33     32.30 o 
   0   8  13       58.49       91.13     40.15 o 
   1   8  13       20.10       48.45     24.23 o 
   2   8  13        0.56       31.71     23.22 o 
   3   8  13        0.12      -14.82     21.43 o 
   4   8  13       45.92      -19.41     19.41 o 
   5   8  13        9.87       30.51     44.00 o 
   6   8  13       16.08       81.95     52.67 o 
   7   8  13        9.25      -29.27     42.63 o 
  -1   9  13       34.60       72.27     47.63 o 
   0   9  13      189.47      214.41     63.23 o 
   1   9  13       78.77       -8.63     23.49 o 
   2   9  13       42.64      -19.96     19.96 o 
   3   9  13       48.70      -20.60     23.86 o 
   4   9  13        0.26       35.88     27.03 o 
   5   9  13       13.28       47.58     46.66 o 
   6   9  13       12.60        3.85     41.75 o 
   0  10  13        1.12       21.15     40.52 o 
   2  10  13       40.59      -10.19     25.92 o 
   3  10  13        1.22        1.10     26.61 o 
   4  10  13        0.06       -7.85     39.18 o 
   5  10  13       20.43       67.68     52.08 o 
   2   2  14       47.68       63.32     44.69 o 
   3   2  14      137.46      140.13     53.45 o 
   4   2  14       13.53       44.32     39.78 o 
   1   3  14       50.80       64.28     48.54 o 
   2   3  14        7.26        0.69     35.56 o 
   3   3  14       90.25      245.89     62.63 o 
   4   3  14      148.27      209.09     57.81 o 
   5   3  14        6.14      -32.62     32.62 o 
   0   4  14       18.61      -22.67     33.82 o 
   1   4  14        0.08      -27.77     28.35 o 
   2   4  14        8.86       15.28     35.56 o 
   3   4  14       31.11       39.55     40.06 o 
   4   4  14      141.07      185.87     58.55 o 
   5   4  14       28.63       -0.64     34.69 o 
   0   5  14       10.09       12.35     32.72 o 
   1   5  14        1.76       11.90     28.71 o 
   2   5  14       62.44      -20.83     20.83 o 
   3   5  14       12.62       -3.44     18.05 o 
   4   5  14       25.61      -25.97     40.49 o 
   5   5  14       83.85       19.71     29.03 o 
   6   5  14        8.87      -16.34     29.61 o 
   0   6  14       21.57       47.48     33.39 o 
   1   6  14       43.21       83.51     35.16 o 
   2   6  14        2.52        9.95     18.61 o 
   3   6  14        0.19      -18.58     18.58 o 
   4   6  14        0.11       10.27     19.71 o 
   5   6  14       10.36      -19.08     26.86 o 
   6   6  14       27.35      -29.36     29.36 o 
   0   7  14       15.50       17.57     42.26 o 
   1   7  14       19.26      -18.86     33.54 o 
   2   7  14        7.40       12.97     20.69 o 
   3   7  14        0.77      -16.17     19.78 o 
   4   7  14       29.49       20.36     21.46 o 
   5   7  14        4.92        6.06     30.81 o 
   1   8  14       18.94       83.05     43.50 o 
   2   8  14        1.54       -0.05     29.96 o 
   3   8  14        1.22      -13.17     27.12 o 
   4   8  14        3.08        2.66     25.92 o 
   5   8  14       26.55       63.78     53.82 o 
   3   9  14        0.17       24.78     29.82 o 
                                                 
